# Supplementary material for: Bis[cis-bis­(diphenyl­phosphino)ethene]copper(I) dichloridocuprate(I)
Source: Acta Crystallogr Sect E Struct Rep Online. 2010 Apr 10;66(Pt 5):m493–4. doi: 10.1107/S1600536810012146 (PMC2979187; doi:10.1107/S1600536810012146)
Supplement: Supplementary file 2 [file e-66-0m493-Isup2.hkl]

# 
# h,k,l, Fc-squared, Fo-squared, sigma(Fo-squared) and status flag 
# 
data_I
_shelx_title '  xcalibur' 
_shelx_refln_list_code          4 
_shelx_F_calc_maximum      364.03 
_exptl_crystal_F_000      2032.00 
_reflns_d_resolution_high  0.8408 
 
loop_ 
 _symmetry_equiv_pos_as_xyz 
 'x, y, z' 
 '-x+1/2, y+1/2, -z+1/2' 
 '-x, -y, -z' 
 'x-1/2, -y-1/2, z-1/2' 
 
_cell_length_a    15.3109 
_cell_length_b    16.1519 
_cell_length_c    18.6419 
_cell_angle_alpha  90.000 
_cell_angle_beta   95.950 
_cell_angle_gamma  90.000 
 
_shelx_F_squared_multiplier     1.000 
 
loop_ 
 _refln_index_h 
 _refln_index_k 
 _refln_index_l 
 _refln_F_squared_calc 
 _refln_F_squared_meas 
 _refln_F_squared_sigma 
 _refln_observed_status 
   4   0   0    13569.27    14769.42    251.74 o 
   6   0   0      519.51      426.29     30.13 o 
   8   0   0     7948.36     7501.59     72.64 o 
  10   0   0     2851.86     2817.95     60.61 o 
  12   0   0       73.22       58.32     50.29 o 
  14   0   0        2.69        6.32     59.46 o 
  16   0   0     3439.48     3496.32     87.97 o 
  18   0   0      934.95      994.57     72.67 o 
   3   1   0      124.45      101.19     19.38 o 
   4   1   0        6.89       29.24     23.44 o 
   5   1   0       29.50       39.22     20.28 o 
   6   1   0    38709.25    40907.00    621.35 o 
   7   1   0      880.94      890.34     94.49 o 
   8   1   0     2508.84     2360.92     74.39 o 
   9   1   0     3417.12     3723.51    142.17 o 
  10   1   0       12.53        3.93     11.36 o 
  11   1   0      103.33       64.04     35.12 o 
  12   1   0     1569.93     1379.70     41.93 o 
  13   1   0      211.24      305.51     37.95 o 
  14   1   0     6142.58     6452.83    164.29 o 
  15   1   0      562.16      664.67     47.12 o 
  16   1   0      256.48      189.92     43.05 o 
  17   1   0       71.45       64.28     47.79 o 
  18   1   0       26.96       39.13     44.44 o 
   2   2   0      606.42      636.30     18.91 o 
   3   2   0   101159.27   108366.93    459.23 o 
   4   2   0     5336.54     4807.23     46.47 o 
   5   2   0     1159.69     1192.18     33.78 o 
   6   2   0     1347.38     1547.05     37.79 o 
   7   2   0    12543.83    13197.93    199.86 o 
   8   2   0     7301.01     6878.75    394.34 o 
   9   2   0     2788.92     2652.47     41.36 o 
  10   2   0      400.49      354.57     33.97 o 
  11   2   0      552.17      512.39     35.38 o 
  12   2   0       14.05        3.31     44.27 o 
  13   2   0       59.98       39.50     36.18 o 
  14   2   0      185.60      187.52     37.74 o 
  15   2   0     1182.88     1332.80     48.63 o 
  16   2   0      863.32      978.81    194.46 o 
  17   2   0      184.49      211.73     49.47 o 
  18   2   0        9.20       20.14     46.38 o 
   1   3   0    37453.84    39551.59    195.64 o 
   2   3   0    25260.32    27538.31    265.01 o 
   3   3   0     1695.53     1652.16     19.28 o 
   4   3   0      299.19      361.56     45.05 o 
   5   3   0      133.89      180.65     18.43 o 
   6   3   0     4262.70     3704.55    280.34 o 
   7   3   0     8327.55     8169.68    387.32 o 
   8   3   0     1528.98     1387.75     78.37 o 
   9   3   0     8357.46     7966.70    247.72 o 
  10   3   0     1915.71     1773.17     66.70 o 
  11   3   0      484.90      506.01     35.57 o 
  12   3   0     1348.22     1280.93     97.85 o 
  13   3   0     3310.44     3616.92    167.65 o 
  14   3   0     2963.73     3002.28    197.32 o 
  15   3   0     3148.37     3402.96     61.78 o 
  16   3   0     1878.96     2012.00    118.07 o 
  17   3   0      108.63      127.77     49.25 o 
   0   4   0     1164.80     1456.62    107.31 o 
   1   4   0    24689.77    26660.75    243.30 o 
   2   4   0       21.06        9.63     10.90 o 
   3   4   0      235.87      409.86     35.50 o 
   4   4   0    18653.60    19285.34    203.76 o 
   5   4   0     8744.17     8854.38    185.20 o 
   6   4   0     2247.37     2334.83     40.12 o 
   7   4   0    24172.68    23455.72    650.39 o 
   8   4   0      260.25      184.82     68.14 o 
   9   4   0     7431.53     5112.80   1726.56 o 
  10   4   0     3905.71     3554.29    248.94 o 
  11   4   0       38.50       42.50     22.50 o 
  12   4   0      125.65      232.66     63.95 o 
  13   4   0     2413.14     2638.62     90.26 o 
  14   4   0       53.26       37.25     40.45 o 
  15   4   0      520.86      459.09     45.91 o 
  16   4   0       86.60      104.86     47.41 o 
  17   4   0      837.14      966.32     43.72 o 
   1   5   0     1269.32     1269.16     38.93 o 
   2   5   0    16917.07    18453.39    194.13 o 
   3   5   0    11988.71    12928.69    216.77 o 
   4   5   0      344.49      246.30     23.12 o 
   5   5   0      896.49     1136.93     18.20 o 
   6   5   0     1106.59     1085.72     24.60 o 
   7   5   0    14320.33    13933.52    126.31 o 
   8   5   0      193.08      218.35     29.66 o 
   9   5   0      480.83      313.64     63.27 o 
  10   5   0      343.39      335.87    172.59 o 
  11   5   0     1881.26     1404.00    518.82 o 
  12   5   0      562.67      527.85     41.26 o 
  13   5   0     6661.35     6836.56    221.98 o 
  14   5   0        5.85       15.16     34.40 o 
  15   5   0     4887.82     4968.79    149.05 o 
  16   5   0     2127.11     2161.08     52.61 o 
  17   5   0     1693.97     1856.42     89.28 o 
   0   6   0      620.71      729.30     15.22 o 
   1   6   0     4191.72     3632.77     26.93 o 
   2   6   0       88.38      191.35     18.82 o 
   3   6   0    11718.97    12984.52    148.00 o 
   4   6   0      759.66      898.01     60.92 o 
   5   6   0     1811.76     2052.71     65.64 o 
   6   6   0    12813.75    13085.34    188.18 o 
   7   6   0     4441.21     3974.95     75.18 o 
   8   6   0     1354.36     1365.43     63.75 o 
   9   6   0     1700.42     1389.73     37.07 o 
  10   6   0     9261.55     8427.31    195.98 o 
  11   6   0       81.77       55.96     25.72 o 
  12   6   0     1416.01     1372.14     42.68 o 
  13   6   0     4316.11     4471.09    130.75 o 
  14   6   0     1578.39     1545.97     49.09 o 
  15   6   0       22.89       54.28     34.50 o 
  16   6   0      119.92      132.84     36.52 o 
  17   6   0      195.21      210.89     41.02 o 
   1   7   0       49.17       71.79     10.19 o 
   2   7   0      690.55      868.08     42.67 o 
   3   7   0       11.01       77.75     27.91 o 
   4   7   0    10341.41    10522.28     92.22 o 
   5   7   0      299.44      150.82     17.18 o 
   6   7   0     7009.01     7096.02    168.66 o 
   7   7   0    11171.61    10742.49    276.63 o 
   8   7   0       25.03       39.60     17.06 o 
   9   7   0     2071.90     1719.39     89.59 o 
  10   7   0       31.54       21.23     25.54 o 
  11   7   0      863.11     1125.17     39.81 o 
  12   7   0     2449.33     2407.61     52.05 o 
  13   7   0      330.79      415.54     41.55 o 
  14   7   0      558.41      659.54     37.52 o 
  15   7   0     1151.69     1222.61     51.93 o 
  16   7   0        9.26       40.54     35.67 o 
   0   8   0      158.28      245.60     16.53 o 
   1   8   0    13954.61    12969.80    242.81 o 
   2   8   0      641.18      663.60     44.15 o 
   3   8   0     6173.24     5705.04     62.83 o 
   4   8   0      313.44      228.38     16.06 o 
   5   8   0        4.82       10.25     15.74 o 
   6   8   0     1467.68     1423.09    158.51 o 
   7   8   0     1977.78     1858.63     27.62 o 
   8   8   0     7468.90     7293.65     79.73 o 
   9   8   0     1162.73     1066.36     42.03 o 
  10   8   0      749.14      664.69     22.71 o 
  11   8   0      120.07       75.27     26.68 o 
  12   8   0     1985.93     1857.63     47.38 o 
  13   8   0      187.11      145.58     35.64 o 
  14   8   0       12.42       52.40     33.05 o 
  15   8   0      158.67      140.72     35.38 o 
  16   8   0      594.69      631.23     40.58 o 
   1   9   0     1210.20     1375.35     16.56 o 
   2   9   0     2374.59     3043.89     51.07 o 
   3   9   0     9834.97     9040.97    102.62 o 
   4   9   0     2796.60     2484.96     49.13 o 
   5   9   0      589.10      404.11     20.19 o 
   6   9   0     3845.26     3478.73     95.98 o 
   7   9   0      339.24      198.44     22.76 o 
   8   9   0        3.95       27.27     18.66 o 
   9   9   0     4884.90     4857.88     52.10 o 
  10   9   0     3923.73     3960.72    117.02 o 
  11   9   0      626.33      557.37     31.11 o 
  12   9   0        0.29       11.31     28.79 o 
  13   9   0      401.24      356.51     37.07 o 
  14   9   0     1928.05     1912.02     67.86 o 
  15   9   0      109.31      162.22     36.71 o 
  16   9   0      700.33      759.18     70.54 o 
   0  10   0     6472.16     6083.77     44.49 o 
   1  10   0     1099.25      851.44     24.39 o 
   2  10   0       48.25       63.61     14.35 o 
   3  10   0     3662.83     3170.56     97.78 o 
   4  10   0       31.05      100.67     17.45 o 
   5  10   0     8062.43     8351.86    244.40 o 
   6  10   0       43.50       50.62     19.81 o 
   7  10   0     1421.96     1380.06     69.67 o 
   8  10   0     9143.29     8493.44    253.39 o 
   9  10   0     1836.54     1786.05     85.71 o 
  10  10   0      171.66      134.24     26.77 o 
  11  10   0      969.46     1015.47     57.35 o 
  12  10   0       97.57       49.25     28.57 o 
  13  10   0     1838.02     1803.07     96.45 o 
  14  10   0        4.92       41.24     38.45 o 
  15  10   0       38.65        8.57     74.11 o 
   1  11   0     7572.25     7826.74     50.36 o 
   2  11   0      757.01      828.71     33.88 o 
   3  11   0     2075.00     1895.94     43.81 o 
   4  11   0     2297.77     2522.25     55.52 o 
   5  11   0      406.90      440.05     20.43 o 
   6  11   0      491.48      320.00     22.04 o 
   7  11   0     1688.86     1463.09     30.06 o 
   8  11   0       61.41       97.39     22.08 o 
   9  11   0     1734.77     1649.63     50.11 o 
  10  11   0       82.85       67.53     26.57 o 
  11  11   0      386.96      274.78     69.20 o 
  12  11   0      567.01      462.38    129.65 o 
  13  11   0      715.19      730.93     72.76 o 
  14  11   0      396.95      328.22     76.87 o 
   0  12   0     2142.59     1870.68     29.55 o 
   1  12   0     2268.55     2184.29     88.21 o 
   2  12   0     4099.35     3988.05    107.93 o 
   3  12   0      465.82      515.10     31.32 o 
   4  12   0      637.05      740.62     51.22 o 
   5  12   0     5411.05     4777.75    303.35 o 
   6  12   0     2897.03     2966.97     56.20 o 
   7  12   0      132.71       86.94     35.25 o 
   8  12   0      449.37      417.58     35.64 o 
   9  12   0       95.50       72.00     45.59 o 
  10  12   0     3758.20     3379.38    446.74 o 
  11  12   0      951.68      771.32    292.73 o 
  12  12   0       54.62       29.61     46.17 o 
  13  12   0       30.42      -12.39     63.00 o 
  14  12   0      500.06      455.74     84.21 o 
   1  13   0     3536.51     3287.19     62.24 o 
   2  13   0      958.20      973.47     49.82 o 
   3  13   0       69.33       71.94     38.45 o 
   4  13   0     4038.33     4396.99    101.26 o 
   5  13   0     1133.77      940.66     57.35 o 
   6  13   0      287.46      194.99     35.95 o 
   7  13   0      296.84      176.23     46.37 o 
   8  13   0       62.87       40.11     37.35 o 
   9  13   0      274.65      226.77     50.20 o 
  10  13   0      760.54      498.89    111.82 o 
  11  13   0      127.17       63.42     49.81 o 
  12  13   0     1298.75      953.59    262.98 o 
  13  13   0      119.15       89.23     70.77 o 
   0  14   0      686.26      870.96     79.93 o 
   1  14   0     2038.45     2006.45    149.91 o 
   2  14   0     8406.17     8989.51    401.88 o 
   3  14   0      175.08      181.30     41.79 o 
   4  14   0      278.30      209.94     39.75 o 
   5  14   0      213.56      217.97     39.06 o 
   6  14   0       15.27       47.73     56.25 o 
   7  14   0       16.39       24.85     62.10 o 
   8  14   0        0.22        6.31     59.37 o 
   9  14   0       38.08       42.47     51.58 o 
  10  14   0      966.00      892.68     82.84 o 
  11  14   0        0.51        5.17     55.15 o 
  12  14   0      154.62      121.85     53.58 o 
   1  15   0      130.63      187.87     99.30 o 
   2  15   0     1138.46     1084.01    110.76 o 
   3  15   0       82.42       27.47     54.14 o 
   4  15   0     2157.35     2164.73     78.78 o 
   5  15   0     1646.73     1405.40     84.09 o 
   6  15   0      341.69      372.01     39.21 o 
   7  15   0       58.03       34.30     38.13 o 
   8  15   0     1428.48     1519.96     62.77 o 
   9  15   0      722.48      573.17     55.77 o 
  10  15   0     1284.56     1208.27    198.87 o 
  11  15   0        1.58        1.23     50.24 o 
   0  16   0      732.54      517.19     71.85 o 
   1  16   0        1.48       40.57     64.90 o 
   2  16   0     2562.93     2891.43     71.96 o 
   3  16   0      800.51      886.49    161.90 o 
   4  16   0        5.50       53.87     44.43 o 
   5  16   0       68.23       43.99     40.98 o 
   6  16   0      185.28      245.04     46.51 o 
   7  16   0       18.41       34.27     46.48 o 
   8  16   0       12.86       30.64     41.35 o 
   9  16   0      376.82      239.54     59.61 o 
  10  16   0       25.25       73.26     48.61 o 
   1  17   0       84.73       57.73     61.03 o 
   2  17   0        8.62        0.51     59.40 o 
   3  17   0       76.85       32.64     51.35 o 
   4  17   0       18.24       98.38     56.25 o 
   5  17   0       12.35       15.42     49.77 o 
   6  17   0       24.89       73.32     44.86 o 
   7  17   0       10.91       32.57     43.00 o 
   8  17   0      143.34      161.98     59.09 o 
   0  18   0     1323.15     1820.45    104.21 o 
   1  18   0       10.19        2.36     59.40 o 
   2  18   0       71.16      194.25     58.27 o 
   3  18   0      562.80      642.25    110.25 o 
   4  18   0       44.67       21.07     85.67 o 
   5  18   0      668.86      606.97     65.10 o 
   6  18   0        6.46       37.20     42.85 o 
   1  19   0        1.07        7.32     55.13 o 
   2  19   0        8.27       73.07     61.18 o 
 -17   0   1      101.03       89.48     67.57 o 
 -15   0   1      458.80      504.26     64.43 o 
 -13   0   1       87.95       94.83     52.25 o 
 -11   0   1       34.80       -0.53     51.28 o 
  -9   0   1      202.22      246.35     39.45 o 
  -7   0   1     1598.09     1907.16     48.14 o 
  -5   0   1    20952.17    22236.47    359.62 o 
  -3   0   1     4695.92     5916.14     42.35 o 
   3   0   1   128662.05   142707.83    635.05 o 
   5   0   1     3684.90     3931.49     46.10 o 
   7   0   1    11709.31    12763.09     82.39 o 
   9   0   1     4392.32     4325.09     62.67 o 
  11   0   1     2170.80     2320.69     61.32 o 
  13   0   1        9.59        1.24     51.65 o 
  15   0   1     5082.80     5036.74     94.18 o 
  17   0   1      108.00      136.74     66.25 o 
 -18   1   1      136.35       74.59     49.08 o 
 -17   1   1      194.72      298.79     48.54 o 
 -16   1   1      873.64     1042.04     50.67 o 
 -15   1   1     2946.18     3135.49    125.70 o 
 -14   1   1      113.02      148.76     58.50 o 
 -13   1   1      496.78      489.23     40.40 o 
 -12   1   1       33.96       85.57     53.46 o 
 -11   1   1     2463.01     2512.80     46.99 o 
 -10   1   1     1227.29     1346.56    108.86 o 
  -9   1   1     6849.30     6478.02     53.22 o 
  -8   1   1      399.01      423.82     55.47 o 
  -7   1   1     4894.05     5464.65    199.05 o 
  -6   1   1    10342.20    10717.58    117.74 o 
  -5   1   1    33476.83    35099.63   1274.10 o 
  -4   1   1    17537.88    19580.58    149.43 o 
  -3   1   1   132514.78   139027.11    715.25 o 
   2   1   1       82.16       45.06      8.79 o 
   3   1   1     4824.21     4989.50     34.82 o 
   4   1   1     1325.13     1520.29     40.96 o 
   5   1   1      683.40      752.37     29.13 o 
   6   1   1    14698.83    15219.62    252.38 o 
   7   1   1        5.72       24.82     21.18 o 
   8   1   1     7331.93     7881.73    407.20 o 
   9   1   1     1884.90     1831.39    219.32 o 
  10   1   1     1513.42     1583.02     73.68 o 
  11   1   1      483.88      492.86     35.08 o 
  12   1   1      660.78      758.55     69.49 o 
  13   1   1     3509.90     3463.86     96.51 o 
  14   1   1       66.10       66.03     60.50 o 
  15   1   1     1190.46     1273.42     47.70 o 
  16   1   1      161.43      172.52     87.82 o 
  17   1   1      135.85      130.53     47.12 o 
 -18   2   1        7.60       23.77     45.51 o 
 -17   2   1     1223.64     1203.38     54.17 o 
 -16   2   1     1658.91     1758.46     71.69 o 
 -15   2   1      131.62      190.36     44.04 o 
 -14   2   1      868.78      952.93     43.81 o 
 -13   2   1      403.88      340.55     39.13 o 
 -12   2   1     1307.35     1447.27     55.29 o 
 -11   2   1      226.44      290.31     77.50 o 
 -10   2   1     1769.34     1798.47     41.14 o 
  -9   2   1      602.42      583.55     34.02 o 
  -8   2   1     4556.78     3646.37    350.79 o 
  -7   2   1       20.19       12.04     14.82 o 
  -6   2   1        4.83       24.34     15.23 o 
  -5   2   1     1675.80     1801.99     38.28 o 
  -4   2   1    26495.67    29390.20    331.34 o 
  -3   2   1     4659.96     5289.95     40.30 o 
  -2   2   1       36.58       25.83     11.15 o 
   2   2   1     6079.35     6562.39     26.23 o 
   3   2   1      784.10      965.99     35.23 o 
   4   2   1     5480.13     5479.20     48.07 o 
   5   2   1     1168.50     1490.17     36.59 o 
   6   2   1       56.44      119.00     31.81 o 
   7   2   1    13207.38    12469.11     68.83 o 
   8   2   1      280.12      333.21     52.35 o 
   9   2   1     8375.06     7949.58    126.18 o 
  10   2   1     2446.34     2451.15     54.01 o 
  11   2   1      793.61      886.08     98.92 o 
  12   2   1       72.35       59.70     35.86 o 
  13   2   1      734.86      733.02     40.77 o 
  14   2   1        1.20       35.41     39.05 o 
  15   2   1     3117.14     3257.86     59.28 o 
  16   2   1     2296.79     2543.34    202.90 o 
  17   2   1      460.37      519.19     50.48 o 
 -17   3   1      380.05      382.36     48.55 o 
 -16   3   1      767.51      980.71     55.26 o 
 -15   3   1      107.53      116.76     55.07 o 
 -14   3   1     1462.29     1450.37     67.66 o 
 -13   3   1      162.03      125.82     38.21 o 
 -12   3   1        0.14       19.62     36.60 o 
 -11   3   1     2223.55     2003.29    191.18 o 
 -10   3   1     5719.50     5753.43    231.62 o 
  -9   3   1    10109.01     7064.26   1912.02 o 
  -8   3   1    11557.99    10163.30   1144.18 o 
  -7   3   1      450.28      442.77     20.54 o 
  -6   3   1    18012.39    18869.04    222.20 o 
  -5   3   1     4502.36     5171.69     53.03 o 
  -4   3   1     7152.49     8590.19    205.21 o 
  -3   3   1     9572.06    10053.13    140.08 o 
  -2   3   1     4160.78     4238.39     77.15 o 
  -1   3   1      126.56      173.28     39.19 o 
   0   3   1      179.63      182.00     19.69 o 
   1   3   1     7209.30     7745.32     41.66 o 
   2   3   1    22558.21    24775.61    204.33 o 
   3   3   1     2514.26     2940.99     35.09 o 
   4   3   1     2458.49     2236.50     24.97 o 
   5   3   1     1606.50     2259.81     27.60 o 
   6   3   1      125.75       51.93     30.88 o 
   7   3   1        1.41       -3.22     33.07 o 
   8   3   1     2338.37     2261.18     36.94 o 
   9   3   1     1773.83     1634.60     76.56 o 
  10   3   1     7065.72     7025.91    267.26 o 
  11   3   1      857.94      782.33     91.56 o 
  12   3   1     3572.54     3455.08     53.17 o 
  13   3   1      564.43      555.48     40.20 o 
  14   3   1       25.79       48.77     40.25 o 
  15   3   1        4.38       -4.05     40.63 o 
  16   3   1       16.92       37.58     45.19 o 
  17   3   1      148.02      270.64     37.37 o 
 -17   4   1     2748.25     2850.73    131.95 o 
 -16   4   1     3394.91     3768.86    258.75 o 
 -15   4   1       70.23       25.82     41.78 o 
 -14   4   1     1268.95     1504.94    143.85 o 
 -13   4   1     1886.04     1961.98     52.35 o 
 -12   4   1     4062.48     4245.01     59.13 o 
 -11   4   1        0.62       27.11     23.90 o 
 -10   4   1       60.24       92.14     23.71 o 
  -9   4   1       78.10      144.39     55.73 o 
  -8   4   1      850.99     1110.12     29.80 o 
  -7   4   1     7075.72     6830.76    560.71 o 
  -6   4   1      883.22     1059.82     36.45 o 
  -5   4   1     9273.33    10693.19    251.11 o 
  -4   4   1      119.98       53.06     16.22 o 
  -3   4   1     1979.25     2147.41     67.20 o 
  -2   4   1     3124.30     3454.52     86.86 o 
  -1   4   1    32088.75    33942.30    243.75 o 
   0   4   1    32164.44    34710.30    658.31 o 
   1   4   1    65620.91    70507.49    487.49 o 
   2   4   1     7007.41     7945.41     33.49 o 
   3   4   1     4164.55     4414.09    308.25 o 
   4   4   1     9780.67    10860.74     88.86 o 
   5   4   1      503.99      621.63     22.43 o 
   6   4   1     1498.44     1523.70     26.56 o 
   7   4   1     2343.60     2011.17     34.19 o 
   8   4   1    27117.43    26577.82    130.19 o 
   9   4   1     1017.29      933.55     93.69 o 
  10   4   1     1287.34     1263.68     38.34 o 
  11   4   1       61.71       90.71     23.42 o 
  12   4   1     2153.49     1991.35     50.40 o 
  13   4   1     4140.91     4254.33     57.78 o 
  14   4   1      371.37      410.75     34.53 o 
  15   4   1     2436.45     2388.72     45.66 o 
  16   4   1     4377.64     4900.54     86.54 o 
  17   4   1     2976.67     2842.49     60.78 o 
 -17   5   1       11.72       64.83     39.22 o 
 -16   5   1       33.89       40.87     45.58 o 
 -15   5   1     1030.59      995.00    235.16 o 
 -14   5   1      278.28      338.16    111.18 o 
 -13   5   1     1386.07     1313.75    132.32 o 
 -12   5   1       41.20      118.67    114.40 o 
 -11   5   1      398.72      347.18     71.57 o 
 -10   5   1    10889.79     8740.36   1314.83 o 
  -9   5   1     8108.29     7894.01    393.49 o 
  -8   5   1     1123.68      768.94     29.24 o 
  -7   5   1      242.05      404.98     18.45 o 
  -6   5   1      788.15      626.23     13.88 o 
  -5   5   1     5062.48     5597.41    108.05 o 
  -4   5   1      715.73      888.41     53.76 o 
  -3   5   1      121.05       94.26     12.72 o 
  -2   5   1     9320.14     9980.35     91.83 o 
  -1   5   1     1044.62     1286.10     48.42 o 
   0   5   1     4890.94     4667.19     83.73 o 
   1   5   1      480.48      408.73     14.71 o 
   2   5   1    57681.75    63043.27    402.92 o 
   3   5   1      500.46      614.66     52.04 o 
   4   5   1     2275.56     2134.24     49.31 o 
   5   5   1     1263.84     1003.92     19.58 o 
   6   5   1        5.63       18.07     21.71 o 
   7   5   1     4901.23     4383.65     41.56 o 
   8   5   1      251.91      393.17     38.32 o 
   9   5   1      629.51      625.05     47.64 o 
  10   5   1     6859.75     6708.85    230.65 o 
  11   5   1      308.16      272.44     25.16 o 
  12   5   1      678.62      625.70     73.46 o 
  13   5   1     1306.70     1196.06     64.33 o 
  14   5   1     1151.89     1173.46     61.34 o 
  15   5   1      159.29      196.68     34.07 o 
  16   5   1        4.65       45.67     36.30 o 
  17   5   1      237.75      266.15     38.85 o 
 -17   6   1        7.73       31.54     42.51 o 
 -16   6   1      792.87      839.18     49.45 o 
 -15   6   1       89.39       82.13     35.60 o 
 -14   6   1       31.82       41.60     34.52 o 
 -13   6   1        5.35       38.76     41.90 o 
 -12   6   1      289.54      367.55     56.76 o 
 -11   6   1      171.59      112.50     79.62 o 
 -10   6   1     5676.66     5008.87    478.59 o 
  -9   6   1     2027.13     1411.85    159.26 o 
  -8   6   1     1462.54     1400.63     41.40 o 
  -7   6   1     1019.26     1012.67     65.08 o 
  -6   6   1       48.36      161.91     35.85 o 
  -5   6   1     1951.01     2397.01     57.51 o 
  -4   6   1     5166.41     6515.36    121.18 o 
  -3   6   1      593.04      553.84     33.31 o 
  -2   6   1      987.29      811.40     22.44 o 
  -1   6   1     4811.02     4713.21    112.04 o 
   0   6   1        4.91       30.44      8.64 o 
   1   6   1       37.77       12.27     13.93 o 
   2   6   1      434.90      521.14     17.26 o 
   3   6   1     5087.23     5623.12     86.13 o 
   4   6   1     4726.96     4540.41    108.19 o 
   5   6   1     1891.71     1884.47     40.23 o 
   6   6   1     6788.34     6603.71     56.25 o 
   7   6   1      117.56      132.09     21.55 o 
   8   6   1    26203.83    26500.80    471.29 o 
   9   6   1     4204.16     3544.57     58.94 o 
  10   6   1     2899.20     3109.41    207.27 o 
  11   6   1     2082.01     1948.77     44.03 o 
  12   6   1       25.50       54.10     24.02 o 
  13   6   1     2550.04     2411.71     55.43 o 
  14   6   1      505.94      528.43     43.12 o 
  15   6   1       94.29       65.72     36.00 o 
  16   6   1     2938.62     2974.03     50.48 o 
  17   6   1        5.55       20.72     55.48 o 
 -16   7   1      589.74      531.81     37.82 o 
 -15   7   1      684.66      683.62     52.25 o 
 -14   7   1      110.25      138.33     33.47 o 
 -13   7   1      153.87      173.97     39.59 o 
 -12   7   1       30.56       55.60     26.76 o 
 -11   7   1      507.11      466.63     44.14 o 
 -10   7   1      158.09      203.85     21.75 o 
  -9   7   1      240.52      242.11     17.94 o 
  -8   7   1     2251.06     1922.67     66.50 o 
  -7   7   1     3465.63     3305.24     77.23 o 
  -6   7   1     2648.18     2499.64     47.30 o 
  -5   7   1      172.67      134.28     14.62 o 
  -4   7   1      257.43      287.52     13.53 o 
  -3   7   1        9.27       22.92     10.27 o 
  -2   7   1     5580.93     4906.19    157.46 o 
  -1   7   1     1635.61     1445.63     87.38 o 
   0   7   1     8031.04     6966.58     24.83 o 
   1   7   1      985.89     1223.15     56.75 o 
   2   7   1     8999.20     7802.06     41.78 o 
   3   7   1     4116.67     4468.35    112.65 o 
   4   7   1        6.27       19.50     13.26 o 
   5   7   1     2568.65     3023.20     84.94 o 
   6   7   1      504.09      586.57     37.07 o 
   7   7   1    15512.43    13181.09     92.42 o 
   8   7   1      296.61      300.41     41.98 o 
   9   7   1     1901.46     1825.76     32.85 o 
  10   7   1       34.42       35.94     26.07 o 
  11   7   1       38.92       69.16     27.33 o 
  12   7   1     1287.08     1163.39     66.63 o 
  13   7   1       64.61       96.07     33.71 o 
  14   7   1       76.69       85.83     38.47 o 
  15   7   1       26.91       65.63     36.56 o 
  16   7   1      215.04      172.97     35.96 o 
 -16   8   1       35.48       70.58     36.36 o 
 -15   8   1      238.96      231.36     46.67 o 
 -14   8   1      613.43      446.69     40.62 o 
 -13   8   1      895.06      855.85     40.84 o 
 -12   8   1       12.19       32.99     28.19 o 
 -11   8   1     1926.76     2136.25     43.72 o 
 -10   8   1      191.22      205.59     25.76 o 
  -9   8   1      701.88      543.35     28.46 o 
  -8   8   1       76.80       44.57     14.76 o 
  -7   8   1       40.34       61.05     18.80 o 
  -6   8   1     2352.01     1846.00     29.69 o 
  -5   8   1      911.14      897.30     18.40 o 
  -4   8   1      144.72       59.01     12.84 o 
  -3   8   1     1123.02      917.80     43.75 o 
  -2   8   1     3368.17     2707.31     61.56 o 
  -1   8   1       73.48       71.04      9.97 o 
   0   8   1      422.87      402.29     13.51 o 
   1   8   1     1106.78      862.65     46.60 o 
   2   8   1        7.75       44.90     15.92 o 
   3   8   1     4334.17     4641.54     88.95 o 
   4   8   1     3920.64     3212.35     51.80 o 
   5   8   1     1336.04     1715.50     23.97 o 
   6   8   1    14001.77    13429.75    464.69 o 
   7   8   1       49.82       65.24     18.98 o 
   8   8   1     2884.55     2712.13     61.45 o 
   9   8   1     1804.11     1619.85     58.42 o 
  10   8   1      478.18      413.52     34.43 o 
  11   8   1      687.57      853.00     38.25 o 
  12   8   1        1.17       17.85     29.49 o 
  13   8   1      169.02      106.30     36.47 o 
  14   8   1      678.89      630.91     49.03 o 
  15   8   1     1191.58     1086.87     41.59 o 
  16   8   1      165.99      159.06     35.47 o 
 -16   9   1      450.42      452.30     45.66 o 
 -15   9   1        8.66       45.98     33.29 o 
 -14   9   1      643.80      568.85     40.91 o 
 -13   9   1        2.88       34.60     37.49 o 
 -12   9   1       48.43       73.42     27.73 o 
 -11   9   1     1342.15     1196.37     53.40 o 
 -10   9   1      856.23      899.94     35.96 o 
  -9   9   1      843.32      800.61     28.08 o 
  -8   9   1     8193.06     7580.96    137.16 o 
  -7   9   1     1560.28     1486.15     53.78 o 
  -6   9   1     1740.27     1272.13     48.37 o 
  -5   9   1      115.11       45.19     16.79 o 
  -4   9   1     1581.67     1441.09     21.11 o 
  -3   9   1        8.81       62.36     22.78 o 
  -2   9   1     2960.42     2610.21     55.28 o 
  -1   9   1       40.65       65.77     11.46 o 
   0   9   1    28172.29    26976.15    662.31 o 
   1   9   1     1176.44     1133.09     55.50 o 
   2   9   1     5682.07     5430.03     97.77 o 
   3   9   1     1771.05     1461.98     25.75 o 
   4   9   1     3755.20     3470.08     49.15 o 
   5   9   1      668.39      873.77     24.41 o 
   6   9   1     7340.04     7261.44     64.46 o 
   7   9   1      220.93      180.75     30.29 o 
   8   9   1      249.10      187.87     20.04 o 
   9   9   1     1520.53     1390.52     59.54 o 
  10   9   1      334.88      336.89     33.93 o 
  11   9   1      140.04      202.10     34.22 o 
  12   9   1      197.86      136.17     31.26 o 
  13   9   1      262.95      179.19     36.27 o 
  14   9   1        2.73       -4.11     67.41 o 
  15   9   1       41.74       53.01     33.68 o 
 -15  10   1      483.51      358.38     62.76 o 
 -14  10   1       74.71       78.79     64.16 o 
 -13  10   1      287.54      257.02     37.98 o 
 -12  10   1      347.17      297.42     34.26 o 
 -11  10   1      282.22      261.56     32.30 o 
 -10  10   1       97.65       77.56     25.76 o 
  -9  10   1      919.53      947.09     29.89 o 
  -8  10   1      138.48      136.35     23.45 o 
  -7  10   1      773.96      873.73     45.49 o 
  -6  10   1     1111.49      989.51     32.04 o 
  -5  10   1     2953.35     2911.51     43.50 o 
  -4  10   1       63.04       26.68     13.84 o 
  -3  10   1      544.29      497.37     23.11 o 
  -2  10   1     5725.64     5416.49    140.22 o 
  -1  10   1     1105.72     1360.71     66.04 o 
   0  10   1     2728.27     2803.81    217.48 o 
   1  10   1      209.08       66.80     20.71 o 
   2  10   1       27.63       76.55     16.57 o 
   3  10   1      272.74      376.84     20.64 o 
   4  10   1        8.41       10.44     16.17 o 
   5  10   1     1438.26     1462.09     24.30 o 
   6  10   1     6514.11     6182.98    112.11 o 
   7  10   1      406.57      345.63     25.99 o 
   8  10   1       99.74       88.59     29.99 o 
   9  10   1        7.39        3.53     22.44 o 
  10  10   1      113.83       89.03     27.88 o 
  11  10   1     1087.80     1088.80     41.05 o 
  12  10   1       25.82        4.38     29.74 o 
  13  10   1        8.00        8.79     45.67 o 
  14  10   1      245.73      285.93     40.90 o 
  15  10   1     1396.31     1335.60     42.24 o 
 -14  11   1      406.85      310.71     67.58 o 
 -13  11   1       23.66       41.75     72.53 o 
 -12  11   1       27.72       56.53     44.80 o 
 -11  11   1     1104.12      740.79    281.22 o 
 -10  11   1      739.74      675.44    108.28 o 
  -9  11   1     1557.02     1435.75     38.31 o 
  -8  11   1      962.27     1058.51     37.28 o 
  -7  11   1     6781.92     6179.16    140.08 o 
  -6  11   1      332.97      260.76     26.71 o 
  -5  11   1     1004.51      927.92     36.27 o 
  -4  11   1      141.91      178.07     14.40 o 
  -3  11   1       14.97       24.83     11.71 o 
  -2  11   1      157.86      147.94     31.22 o 
  -1  11   1     1788.93     1751.06     18.38 o 
   0  11   1     2429.00     2410.08     37.04 o 
   1  11   1      850.73      872.35     27.22 o 
   2  11   1      969.98      905.18     22.04 o 
   3  11   1      176.88       65.59     18.76 o 
   4  11   1      323.29      284.63     19.21 o 
   5  11   1      583.14      658.95     23.46 o 
   6  11   1     1351.74     1249.40     66.41 o 
   7  11   1     3365.31     3374.25     58.75 o 
   8  11   1       68.98      100.50     25.89 o 
   9  11   1      893.15      835.16     57.34 o 
  10  11   1       12.04       26.48     30.48 o 
  11  11   1      300.45      242.24     32.83 o 
  12  11   1      255.77      210.02     43.51 o 
  13  11   1       57.31       91.30     62.59 o 
  14  11   1      332.53      216.60     75.30 o 
 -14  12   1       60.40       80.49     61.88 o 
 -13  12   1       97.69       76.99     76.25 o 
 -12  12   1       13.86       -3.92     47.35 o 
 -11  12   1      894.82      745.98    219.82 o 
 -10  12   1       80.50      106.93     48.43 o 
  -9  12   1       12.12       14.74     31.41 o 
  -8  12   1        0.44       16.97     32.76 o 
  -7  12   1      102.78      120.08     33.39 o 
  -6  12   1      274.67      154.05     47.18 o 
  -5  12   1      869.54      789.45     51.76 o 
  -4  12   1      980.01      862.31     56.88 o 
  -3  12   1     2578.24     2782.57     47.90 o 
  -2  12   1     1161.54     1467.73     27.97 o 
  -1  12   1      605.74      622.23     25.43 o 
   0  12   1        0.56       10.76     20.75 o 
   1  12   1     1250.52     1482.62     37.36 o 
   2  12   1     2820.17     2651.21     95.89 o 
   3  12   1      115.79      196.35     26.79 o 
   4  12   1      797.40      667.36     22.64 o 
   5  12   1     5125.71     4589.18    110.51 o 
   6  12   1      552.67      673.66     26.00 o 
   7  12   1     1257.72     1250.91     78.45 o 
   8  12   1      282.39      136.50     45.20 o 
   9  12   1      183.49      113.36     45.21 o 
  10  12   1      424.94      354.28     47.49 o 
  11  12   1        1.25        4.87     65.47 o 
  12  12   1        2.48       -7.47     74.73 o 
  13  12   1      863.54      739.92     79.98 o 
  14  12   1      377.32      446.14     71.40 o 
 -12  13   1      248.37      179.67     63.60 o 
 -11  13   1     1427.95     1038.02    249.13 o 
 -10  13   1       28.62       24.19     50.05 o 
  -9  13   1      991.95     1074.02     69.84 o 
  -8  13   1       14.39       39.30     35.54 o 
  -7  13   1     1828.72     1831.76     97.15 o 
  -6  13   1      264.65      234.73     38.68 o 
  -5  13   1      420.71      456.50     47.70 o 
  -4  13   1      441.98      322.31     47.02 o 
  -3  13   1       18.99       24.41     34.89 o 
  -2  13   1      350.83      352.05     25.93 o 
  -1  13   1     7172.98     8001.01     82.04 o 
   0  13   1     1991.84     1989.03     79.19 o 
   1  13   1      673.57      929.93     55.15 o 
   2  13   1     2281.65     2017.00     97.79 o 
   3  13   1       93.79       63.01     37.80 o 
   4  13   1       21.79       49.53     39.26 o 
   5  13   1      116.69      121.15     36.74 o 
   6  13   1       92.99      116.92     37.60 o 
   7  13   1      479.16      588.46     37.14 o 
   8  13   1        1.70        5.42     41.55 o 
   9  13   1      228.74      220.42     49.65 o 
  10  13   1      280.53      271.19     53.60 o 
  11  13   1      655.19      409.72    101.52 o 
  12  13   1     1181.66      871.81    363.95 o 
  13  13   1        4.40       86.95     81.69 o 
 -11  14   1       17.29       -4.42     64.26 o 
 -10  14   1      207.75      207.93     51.18 o 
  -9  14   1      490.54      478.96     69.59 o 
  -8  14   1      118.44      140.01     45.41 o 
  -7  14   1     1495.26     1431.11     42.94 o 
  -6  14   1       14.68       17.08     36.73 o 
  -5  14   1        6.12        0.70     36.03 o 
  -4  14   1      549.48      395.44     36.57 o 
  -3  14   1      128.48      216.39     37.52 o 
  -2  14   1      263.35      369.63    159.38 o 
  -1  14   1     1341.39     1563.50    191.56 o 
   0  14   1     1215.83     1244.87    265.64 o 
   1  14   1       19.69       59.90     48.48 o 
   2  14   1      143.47      231.97    108.85 o 
   3  14   1      199.65      170.73     39.34 o 
   4  14   1        2.93       19.97     36.89 o 
   5  14   1     1869.57     1848.77    102.58 o 
   6  14   1        8.69       77.24     35.75 o 
   7  14   1     1084.30     1188.69     54.41 o 
   8  14   1      299.30      287.64     53.70 o 
   9  14   1      731.50      552.59     53.80 o 
  10  14   1        8.30       -5.12     74.17 o 
  11  14   1      463.20      349.32    110.12 o 
  12  14   1       45.92       58.72     50.89 o 
 -11  15   1      224.50      236.58     80.43 o 
 -10  15   1       23.84        7.18     46.80 o 
  -9  15   1      203.31      289.04     45.98 o 
  -8  15   1        7.15       39.59     41.49 o 
  -7  15   1      803.07      790.14     57.60 o 
  -6  15   1        5.78       44.76     47.63 o 
  -5  15   1        1.96       13.34     38.17 o 
  -4  15   1      164.67      122.91     54.78 o 
  -3  15   1      421.89      571.19     44.28 o 
  -2  15   1      876.39      746.99    141.21 o 
  -1  15   1     3438.18     3960.95     70.53 o 
   0  15   1        9.13       -4.19     49.03 o 
   1  15   1       37.83      129.24     51.84 o 
   2  15   1      196.77      152.49     57.08 o 
   3  15   1      896.49     1161.63     54.38 o 
   4  15   1      157.35       95.17     50.53 o 
   5  15   1      180.95      264.00     49.27 o 
   6  15   1      199.66      273.35     59.07 o 
   7  15   1       84.72       93.56     39.28 o 
   8  15   1      109.91      119.13     52.12 o 
   9  15   1       98.33       60.83     51.52 o 
  10  15   1       33.02        6.04     50.83 o 
  11  15   1      222.19      227.24     61.53 o 
 -10  16   1       53.73       62.38     54.02 o 
  -9  16   1       54.44       76.10     42.09 o 
  -8  16   1      526.17      595.27     59.08 o 
  -7  16   1      139.68      226.98     40.68 o 
  -6  16   1       46.43       48.37     49.46 o 
  -5  16   1       66.66       24.53     42.59 o 
  -4  16   1       10.59       31.04     54.02 o 
  -3  16   1      243.70      351.05     55.48 o 
  -2  16   1      295.17      276.86    143.41 o 
  -1  16   1       16.19       30.55     48.78 o 
   0  16   1      161.69      163.47     49.64 o 
   1  16   1       80.33       75.54     48.51 o 
   2  16   1      146.40      168.54    110.90 o 
   3  16   1     1711.60     1489.25    115.13 o 
   4  16   1       47.36       28.67     57.82 o 
   5  16   1       72.62      209.94     43.55 o 
   6  16   1      783.12      758.28     58.88 o 
   7  16   1      534.41      646.60     61.18 o 
   8  16   1      399.88      300.84     53.38 o 
   9  16   1       84.79      221.01     55.00 o 
  -8  17   1     1001.77      939.68     62.22 o 
  -7  17   1      288.08      302.45     46.10 o 
  -6  17   1        6.70        0.06     46.41 o 
  -5  17   1      167.45      112.97     42.32 o 
  -4  17   1       72.71       21.73     82.46 o 
  -3  17   1       10.67      -13.24     67.62 o 
  -2  17   1      357.57      309.00     61.88 o 
  -1  17   1      398.40      534.24     64.27 o 
   0  17   1       93.77       68.23     59.02 o 
   1  17   1      176.38      289.64     61.77 o 
   2  17   1       67.77       34.82     56.06 o 
   3  17   1      805.26     1169.10     62.13 o 
   4  17   1      145.12      218.31     86.88 o 
   5  17   1       29.79       16.89     53.22 o 
   6  17   1        4.97       45.08     47.55 o 
   7  17   1      108.18      114.18     59.28 o 
   8  17   1      304.27      326.24     54.36 o 
  -6  18   1       34.32        7.76     47.52 o 
  -5  18   1      220.80      323.46     58.46 o 
  -4  18   1      238.75      215.96     53.74 o 
  -3  18   1       21.16       88.05     64.72 o 
  -2  18   1      219.63      206.11     53.24 o 
  -1  18   1      509.65      636.34     61.48 o 
   0  18   1       34.31      119.51     91.24 o 
   1  18   1        6.11       51.88     77.52 o 
   2  18   1       35.14        3.87     93.37 o 
   3  18   1      497.78      670.00    173.05 o 
   4  18   1        0.33      -10.18     63.79 o 
   5  18   1        0.50       28.66     61.14 o 
   6  18   1      672.08      713.48     81.43 o 
  -2  19   1      245.85      256.54     66.38 o 
  -1  19   1       53.08      225.94     62.71 o 
   0  19   1      182.00      251.67     68.43 o 
   1  19   1      101.64      243.44     67.76 o 
   2  19   1      122.25      190.93     59.09 o 
 -18   0   2       14.16       11.86     65.38 o 
 -16   0   2     2074.02     2482.29     85.96 o 
 -14   0   2       71.89       98.84     59.01 o 
 -12   0   2     3126.02     3037.41     75.74 o 
 -10   0   2      207.02      186.22     52.52 o 
  -8   0   2    68540.74    70209.33    822.28 o 
  -6   0   2       95.05       10.34     36.77 o 
  -4   0   2     2970.51     3066.49     43.41 o 
  -2   0   2    34463.28    36607.88    303.68 o 
   2   0   2     1967.79     1826.93     13.15 o 
   4   0   2     9031.75     9825.70     50.05 o 
   6   0   2      415.67      435.68     29.68 o 
   8   0   2     1798.64     1893.05     44.16 o 
  10   0   2      118.03      129.85     39.40 o 
  12   0   2     1316.74     1503.00     58.66 o 
  14   0   2     1523.91     1517.37     64.17 o 
  16   0   2     1850.53     1878.55     72.29 o 
 -18   1   2      201.40      169.06     46.41 o 
 -17   1   2      214.41      254.32     42.39 o 
 -16   1   2      209.48      212.00     48.89 o 
 -15   1   2      172.89      283.86     75.48 o 
 -14   1   2     1320.36     1413.13    160.31 o 
 -13   1   2     1109.36     1336.43    183.05 o 
 -12   1   2        2.53       19.31     54.59 o 
 -11   1   2      894.81      969.40     40.46 o 
 -10   1   2     5117.20     5189.39    148.75 o 
  -9   1   2     5302.65     5281.43    123.66 o 
  -8   1   2        4.28        8.51     43.98 o 
  -7   1   2     3962.38     3948.87    387.37 o 
  -6   1   2    30977.55    31904.99    344.13 o 
  -5   1   2     4151.45     4054.78     50.93 o 
  -4   1   2     2910.90     3006.46     43.44 o 
  -3   1   2     5703.56     6245.84     48.68 o 
  -2   1   2    25357.35    28531.64    355.77 o 
   2   1   2    18133.56    21175.40    168.11 o 
   3   1   2     6915.79     7517.20    104.03 o 
   4   1   2     7375.17     8596.41    157.00 o 
   5   1   2       14.41       19.00     17.91 o 
   6   1   2    34933.87    37122.71    327.42 o 
   7   1   2       56.45       61.96     21.93 o 
   8   1   2    12088.41    11537.98    261.50 o 
   9   1   2     3089.73     3469.93    215.55 o 
  10   1   2      300.28      322.48     36.42 o 
  11   1   2      231.25      268.77     31.59 o 
  12   1   2       13.36        9.57     29.95 o 
  13   1   2       43.12       70.50     39.45 o 
  14   1   2      367.05      332.12     38.65 o 
  15   1   2       36.67       66.36     39.79 o 
  16   1   2       52.62        7.27     40.28 o 
  17   1   2        9.87        4.43     43.36 o 
 -18   2   2      587.29      661.46    103.45 o 
 -17   2   2      246.47      236.29     44.47 o 
 -16   2   2     2372.26     2458.38     58.50 o 
 -15   2   2     4558.59     4821.28     94.81 o 
 -14   2   2       77.73       88.79     43.02 o 
 -13   2   2      205.07      155.73     37.89 o 
 -12   2   2     2296.95     2112.08     83.01 o 
 -11   2   2       36.86       44.10     44.71 o 
 -10   2   2      201.15      231.39     69.78 o 
  -9   2   2     9945.88     9596.42    437.87 o 
  -8   2   2    24780.15    24612.22    756.00 o 
  -7   2   2    16260.33    16765.14   1205.31 o 
  -6   2   2     1880.74     2059.50    102.89 o 
  -5   2   2      962.99      804.52     63.24 o 
  -4   2   2     8655.43     9542.27    164.75 o 
  -3   2   2    25467.93    27577.95    237.75 o 
  -2   2   2     1006.05     1012.66     88.83 o 
  -1   2   2     2486.83     2798.01     81.31 o 
   0   2   2     6254.52     6998.17     34.65 o 
   1   2   2     2313.04     2547.32     13.55 o 
   2   2   2    19133.52    21385.10    228.05 o 
   3   2   2    15717.46    17680.88    189.60 o 
   4   2   2      460.01      465.45     17.89 o 
   5   2   2      119.71      139.31     20.37 o 
   6   2   2      113.56      105.66     57.77 o 
   7   2   2     4996.73     4910.53     77.65 o 
   8   2   2       32.33       13.29     23.78 o 
   9   2   2      172.10      238.86     78.19 o 
  10   2   2       78.11       77.19     29.55 o 
  11   2   2      698.14      704.29     35.14 o 
  12   2   2      897.16      957.26     39.98 o 
  13   2   2      145.60      127.90     35.27 o 
  14   2   2     3819.41     3917.44     91.90 o 
  15   2   2      155.10      126.64     42.08 o 
  16   2   2       17.16       17.61     35.44 o 
  17   2   2      138.32       98.00     36.42 o 
 -17   3   2      861.14      913.40     70.77 o 
 -16   3   2      395.79      378.07     48.91 o 
 -15   3   2     2858.33     2983.15    222.32 o 
 -14   3   2     1192.88     1057.00    100.20 o 
 -13   3   2      357.68      454.48     82.96 o 
 -12   3   2       44.52       68.58     45.10 o 
 -11   3   2      983.28     1138.67     44.11 o 
 -10   3   2       14.80       15.11     17.95 o 
  -9   3   2    14280.74    11361.79   1499.47 o 
  -8   3   2     6200.42     5664.32    290.11 o 
  -7   3   2      702.07      634.27     19.38 o 
  -6   3   2      626.18     1118.23     34.67 o 
  -5   3   2      132.62      137.00     25.06 o 
  -4   3   2      906.96      930.25     93.33 o 
  -3   3   2     5536.12     6257.88    137.70 o 
  -2   3   2    20823.74    22289.17    489.27 o 
  -1   3   2    68325.45    71943.30   1608.60 o 
   0   3   2       79.33       80.35     10.13 o 
   1   3   2     1238.76     1145.99     56.78 o 
   2   3   2    20683.65    22807.43    212.78 o 
   3   3   2      612.54      678.33     17.12 o 
   4   3   2     1101.64     1272.00     23.93 o 
   5   3   2      289.54      195.97     21.53 o 
   6   3   2     4962.29     5041.80     96.32 o 
   7   3   2     4102.12     4019.35     40.27 o 
   8   3   2     3573.63     2812.82     48.32 o 
   9   3   2      298.53      292.13     23.35 o 
  10   3   2        6.85       45.50     44.88 o 
  11   3   2      320.08      450.68     56.06 o 
  12   3   2      124.71      210.66     36.22 o 
  13   3   2     1062.64     1105.01     36.11 o 
  14   3   2     3086.17     3321.84     46.04 o 
  15   3   2       69.79      101.97     31.83 o 
  16   3   2      684.87      691.93     48.48 o 
  17   3   2      566.19      707.44     40.34 o 
 -17   4   2      944.55     1060.12     57.20 o 
 -16   4   2       93.15      122.53     45.38 o 
 -15   4   2     1873.71     2036.95     85.00 o 
 -14   4   2       10.60       40.15     46.17 o 
 -13   4   2     2178.19     2180.68    264.32 o 
 -12   4   2     1340.93     1260.29     48.16 o 
 -11   4   2      733.67      418.83    176.47 o 
 -10   4   2     4024.76     3131.87    588.19 o 
  -9   4   2    12144.19    10117.51   1112.35 o 
  -8   4   2      550.78      611.28     81.51 o 
  -7   4   2    14380.17    13220.83    289.48 o 
  -6   4   2       11.36       63.43     14.45 o 
  -5   4   2     1011.50     1202.48     45.14 o 
  -4   4   2     1006.09     1133.98     28.20 o 
  -3   4   2     8801.67     9337.07    224.81 o 
  -2   4   2    12498.71    14445.55    222.90 o 
  -1   4   2     4262.40     4370.52    269.53 o 
   0   4   2    27058.29    29753.06    225.74 o 
   1   4   2       34.18       71.76     14.34 o 
   2   4   2     5749.98     5787.52     32.11 o 
   3   4   2     7308.06     7291.61    118.05 o 
   4   4   2     1768.77     1898.61     25.20 o 
   5   4   2     3976.49     4393.85    124.11 o 
   6   4   2      506.18      882.60     25.17 o 
   7   4   2     3066.38     3011.94     63.36 o 
   8   4   2       49.50       37.39     25.59 o 
   9   4   2       11.13       39.98     28.94 o 
  10   4   2     1048.78      834.53     32.45 o 
  11   4   2       97.26      112.37     32.49 o 
  12   4   2     1895.37     2035.02     46.46 o 
  13   4   2     1659.91     1787.87     60.34 o 
  14   4   2     1770.33     1708.03     40.57 o 
  15   4   2        5.55       48.90     32.09 o 
  16   4   2        7.93       73.57     34.16 o 
  17   4   2       53.17       74.38     35.99 o 
 -17   5   2       51.13       52.17     50.08 o 
 -16   5   2      243.74      261.01     48.72 o 
 -15   5   2     1951.46     2095.48     96.36 o 
 -14   5   2      287.77      296.63     71.23 o 
 -13   5   2       81.00      114.29     70.66 o 
 -12   5   2     3389.42     3256.03     83.25 o 
 -11   5   2     1195.24      866.73    182.24 o 
 -10   5   2       48.48       56.04     28.37 o 
  -9   5   2     4274.18     3668.82    157.29 o 
  -8   5   2     1990.72     1615.69    187.27 o 
  -7   5   2       24.06       79.07     16.05 o 
  -6   5   2    12011.77    12789.35     59.09 o 
  -5   5   2      867.05      799.99     43.90 o 
  -4   5   2      139.46      269.28     17.51 o 
  -3   5   2      528.99      391.65     27.11 o 
  -2   5   2    11159.07    11976.85    192.60 o 
  -1   5   2     3026.61     2887.24    270.65 o 
   0   5   2        7.43       23.19     14.97 o 
   1   5   2      636.65      594.05     18.42 o 
   2   5   2      826.44      878.39     70.50 o 
   3   5   2     8891.82     9975.65    212.15 o 
   4   5   2    12156.54    12440.01    175.60 o 
   5   5   2    27456.58    28801.14    321.46 o 
   6   5   2      666.92      519.21     33.18 o 
   7   5   2    25673.47    26106.54    240.03 o 
   8   5   2     3158.69     2767.96     51.12 o 
   9   5   2     2328.67     2128.63     41.20 o 
  10   5   2        6.72        5.23     24.59 o 
  11   5   2      511.90      585.43     36.89 o 
  12   5   2      663.14      638.42     31.51 o 
  13   5   2     2666.99     3067.51    101.67 o 
  14   5   2     2744.10     2719.62     68.21 o 
  15   5   2     3269.62     3380.78     69.45 o 
  16   5   2      729.14      755.49     38.29 o 
  17   5   2      743.87      811.56     46.80 o 
 -17   6   2      881.10     1015.59     43.98 o 
 -16   6   2       22.67       16.77     51.86 o 
 -15   6   2      969.54     1009.09     51.66 o 
 -14   6   2      386.87      473.25    105.56 o 
 -13   6   2      931.87      975.93     70.15 o 
 -12   6   2       92.68       82.81     60.60 o 
 -11   6   2       85.39      104.37     30.46 o 
 -10   6   2     4817.57     3641.09    715.42 o 
  -9   6   2     4660.17     4131.37    325.36 o 
  -8   6   2      716.59      618.18     33.50 o 
  -7   6   2     2524.63     2137.86     67.13 o 
  -6   6   2     2376.75     2177.01     38.36 o 
  -5   6   2     2598.49     3570.36     40.88 o 
  -4   6   2     3595.26     3772.82     56.72 o 
  -3   6   2       43.33       75.02     16.68 o 
  -2   6   2     2657.64     3190.62    252.68 o 
  -1   6   2     7678.49     7478.40    376.39 o 
   0   6   2     9838.83    10744.70     42.75 o 
   1   6   2     8467.76     8403.61    246.58 o 
   2   6   2       64.94      240.62     35.03 o 
   3   6   2     4775.26     4924.34     56.05 o 
   4   6   2     6625.05     7054.55     50.00 o 
   5   6   2     7234.29     7887.12    209.34 o 
   6   6   2     1668.44     1630.66     38.60 o 
   7   6   2       13.78       13.14     26.14 o 
   8   6   2       33.54       70.77     24.34 o 
   9   6   2     1192.99     1016.69     43.56 o 
  10   6   2     1462.86     1311.33     40.84 o 
  11   6   2      108.04       67.62     53.45 o 
  12   6   2      273.89      255.37     36.54 o 
  13   6   2     3381.69     3452.98     93.06 o 
  14   6   2       72.09       72.56     32.30 o 
  15   6   2      313.25      378.66     58.13 o 
  16   6   2        8.47       35.20     42.96 o 
 -16   7   2      166.10      216.64     38.53 o 
 -15   7   2       35.99       54.28     34.86 o 
 -14   7   2      946.15      872.99     41.55 o 
 -13   7   2      159.52      161.89     36.80 o 
 -12   7   2     3421.87     3202.58     79.32 o 
 -11   7   2      425.33      385.93     53.85 o 
 -10   7   2        5.72       18.64     31.41 o 
  -9   7   2        1.55       11.04     12.94 o 
  -8   7   2      329.17      356.24     45.29 o 
  -7   7   2       27.19       46.31     16.16 o 
  -6   7   2      724.43      593.12     19.54 o 
  -5   7   2     2174.02     1442.55     26.33 o 
  -4   7   2     7249.73     7517.37     70.62 o 
  -3   7   2    19644.59    20427.54    680.30 o 
  -2   7   2      361.21      422.75     20.70 o 
  -1   7   2    17578.53    16865.85     86.16 o 
   0   7   2       47.38      106.56     53.60 o 
   1   7   2     3859.18     3929.27    106.80 o 
   2   7   2      506.65      461.92     19.67 o 
   3   7   2        8.36       75.07     14.50 o 
   4   7   2     4886.44     4693.71     76.09 o 
   5   7   2     4781.44     4137.21     81.99 o 
   6   7   2    13216.14    14028.09     88.93 o 
   7   7   2    11615.86    10639.97    127.42 o 
   8   7   2      130.92      142.84     26.01 o 
   9   7   2     5081.90     4603.15     52.04 o 
  10   7   2     2895.84     2414.25     45.36 o 
  11   7   2     1033.17     1274.25     41.22 o 
  12   7   2     1948.59     1913.83     48.07 o 
  13   7   2     1653.42     1559.60     39.18 o 
  14   7   2        3.71        6.79     36.33 o 
  15   7   2      373.25      408.50     42.14 o 
  16   7   2        5.60       21.04     36.73 o 
 -16   8   2     1380.21     1398.64     99.90 o 
 -15   8   2      197.68      220.49     36.10 o 
 -14   8   2      412.19      431.70     55.55 o 
 -13   8   2      734.78      573.67     76.40 o 
 -12   8   2      581.89      497.23     37.40 o 
 -11   8   2      861.47      802.52     36.97 o 
 -10   8   2       91.07       98.83     24.72 o 
  -9   8   2     3897.37     3294.25     89.26 o 
  -8   8   2     7507.25     7263.00     53.08 o 
  -7   8   2      368.92      165.81     26.72 o 
  -6   8   2      313.60      157.55     16.93 o 
  -5   8   2      239.11      246.06     15.54 o 
  -4   8   2     8651.68    10243.28    259.13 o 
  -3   8   2     6093.52     6481.21    284.84 o 
  -2   8   2    26836.78    29578.78   1439.42 o 
  -1   8   2    18215.79    18212.14    237.11 o 
   0   8   2     2081.93     2134.95    149.51 o 
   1   8   2    14140.12    12778.51     53.91 o 
   2   8   2       18.53       69.00     17.47 o 
   3   8   2      521.72      410.40     21.27 o 
   4   8   2      642.38      450.09     24.22 o 
   5   8   2      389.28      330.14     18.71 o 
   6   8   2     4993.81     4597.07     47.27 o 
   7   8   2     1178.06     1243.02     24.40 o 
   8   8   2     1366.96     1697.84     38.13 o 
   9   8   2      400.68      574.20     36.87 o 
  10   8   2      315.26      347.35     26.84 o 
  11   8   2      137.32       74.84     28.90 o 
  12   8   2      381.94      410.86     39.84 o 
  13   8   2       12.91       35.20     30.75 o 
  14   8   2        0.44       10.00     32.62 o 
  15   8   2      417.87      463.64     37.13 o 
  16   8   2      185.24      197.98     46.98 o 
 -16   9   2        3.44       50.00     54.51 o 
 -15   9   2      183.29      180.68     40.85 o 
 -14   9   2     2140.86     1984.25     61.66 o 
 -13   9   2       39.18       98.18     36.13 o 
 -12   9   2       15.14       29.42     27.20 o 
 -11   9   2     1665.69     1581.89     43.50 o 
 -10   9   2     3157.11     3137.45     46.43 o 
  -9   9   2     1318.85     1359.57     72.23 o 
  -8   9   2      348.68      401.56     32.70 o 
  -7   9   2     1312.73     1454.71     40.20 o 
  -6   9   2      200.77      358.18     18.78 o 
  -5   9   2     7151.78     6603.69    201.62 o 
  -4   9   2     1855.86     1723.62     93.50 o 
  -3   9   2     4970.28     4289.28     57.99 o 
  -2   9   2     1388.97     1514.41    244.10 o 
  -1   9   2     5320.97     4538.94    394.99 o 
   0   9   2      385.40      388.52    223.64 o 
   1   9   2     5630.76     5726.01     49.37 o 
   2   9   2     4452.63     5413.70     40.40 o 
   3   9   2     7864.75     7709.77    113.25 o 
   4   9   2      569.34      398.19     22.28 o 
   5   9   2     4289.36     3791.60    104.95 o 
   6   9   2     4929.39     4975.60    117.16 o 
   7   9   2     2292.43     1909.77    109.32 o 
   8   9   2       28.95       82.83     21.81 o 
   9   9   2     5185.04     5251.79     95.21 o 
  10   9   2      569.33      539.48     66.96 o 
  11   9   2      273.74      285.50     37.85 o 
  12   9   2      105.29       75.12     29.81 o 
  13   9   2       83.02      114.73     36.26 o 
  14   9   2      905.07      946.65     39.03 o 
  15   9   2       58.61       73.77     44.15 o 
 -15  10   2      150.23      253.39     80.33 o 
 -14  10   2      703.28      731.98     78.85 o 
 -13  10   2     1453.09     1436.61     72.33 o 
 -12  10   2        1.25       -3.97     41.25 o 
 -11  10   2     3647.77     3513.86    252.79 o 
 -10  10   2      597.59      518.11     41.75 o 
  -9  10   2     3460.29     3403.29     48.10 o 
  -8  10   2     6025.49     5210.31    130.53 o 
  -7  10   2        3.16        7.61     21.41 o 
  -6  10   2     1494.95     1571.01     24.09 o 
  -5  10   2     6206.49     5609.00    181.20 o 
  -4  10   2     1166.48     1323.05    127.33 o 
  -3  10   2     7205.87     6747.54     95.03 o 
  -2  10   2       28.70       38.65     27.10 o 
  -1  10   2     1760.04     1558.54    158.76 o 
   0  10   2     3857.03     3735.48     44.55 o 
   1  10   2     3424.89     2778.65     38.52 o 
   2  10   2       26.68       64.29     18.36 o 
   3  10   2      264.97      206.80     21.04 o 
   4  10   2       57.35      138.94     22.82 o 
   5  10   2      278.95      316.19     21.84 o 
   6  10   2      138.96      253.82     24.82 o 
   7  10   2      325.11      371.89     37.94 o 
   8  10   2     1178.17     1430.17     38.06 o 
   9  10   2      526.48      604.82     26.81 o 
  10  10   2     1255.39     1063.43     51.81 o 
  11  10   2      159.30      157.79     42.50 o 
  12  10   2      481.89      449.98     39.15 o 
  13  10   2      349.22      336.84     38.04 o 
  14  10   2       23.24       19.14     41.26 o 
  15  10   2      610.39      699.88     45.24 o 
 -14  11   2      152.59      181.54     74.70 o 
 -13  11   2        3.78       53.64     61.44 o 
 -12  11   2      725.04      508.47    203.59 o 
 -11  11   2      292.30      237.09     64.25 o 
 -10  11   2     1042.35      783.12     58.46 o 
  -9  11   2      916.68      888.59     46.47 o 
  -8  11   2      463.51      386.77     34.55 o 
  -7  11   2      719.94      647.22     43.76 o 
  -6  11   2        1.43       -9.74     40.11 o 
  -5  11   2     1785.90     2276.36     52.80 o 
  -4  11   2     6699.89     7346.71    242.29 o 
  -3  11   2      843.02      777.17     25.38 o 
  -2  11   2      515.04      378.63     28.30 o 
  -1  11   2     1197.77     1190.85     29.98 o 
   0  11   2     1823.36     1471.80     33.76 o 
   1  11   2     7429.99     7664.83     60.28 o 
   2  11   2     1566.51     1819.96    135.40 o 
   3  11   2     1949.53     1962.46     50.30 o 
   4  11   2     1785.01     1866.53     70.78 o 
   5  11   2      774.66      747.42     24.19 o 
   6  11   2     1009.12      866.83     30.40 o 
   7  11   2      144.60       87.43     25.57 o 
   8  11   2       18.40       28.94     26.40 o 
   9  11   2       29.75       48.16     28.14 o 
  10  11   2       20.66       13.46     29.06 o 
  11  11   2      359.13      279.55     48.54 o 
  12  11   2      565.83      523.27     42.40 o 
  13  11   2      214.23      229.85     39.92 o 
  14  11   2      116.75      136.25     66.56 o 
 -14  12   2      916.33      910.37     86.96 o 
 -13  12   2      187.03      166.68     66.92 o 
 -12  12   2       51.50       36.30     45.21 o 
 -11  12   2     1432.42     1280.23    287.99 o 
 -10  12   2     3025.96     3062.71    217.04 o 
  -9  12   2       25.02       17.13     33.65 o 
  -8  12   2     1057.37      976.17     55.41 o 
  -7  12   2     1173.93      995.32     51.60 o 
  -6  12   2     4327.02     4234.40    125.87 o 
  -5  12   2      888.57      749.09     47.38 o 
  -4  12   2      270.11      184.51     34.75 o 
  -3  12   2     2851.58     2695.23    156.37 o 
  -2  12   2     2305.75     2296.65     80.22 o 
  -1  12   2      637.98      579.38     35.31 o 
   0  12   2      153.69      152.15     23.45 o 
   1  12   2     1573.85     1365.47     65.87 o 
   2  12   2       88.08      125.14     36.52 o 
   3  12   2      906.45     1059.23     28.37 o 
   4  12   2      824.30      818.84     24.60 o 
   5  12   2       65.78       60.29     21.89 o 
   6  12   2     1077.46     1257.50     30.13 o 
   7  12   2      131.61      113.19     24.80 o 
   8  12   2      681.21      607.69     29.63 o 
   9  12   2      147.49      135.77     28.67 o 
  10  12   2      641.99      634.11     85.11 o 
  11  12   2        3.35       -7.88     69.25 o 
  12  12   2       80.05       -4.50     62.75 o 
 -13  13   2       15.18       48.88     64.24 o 
 -12  13   2      540.49      481.54    190.42 o 
 -11  13   2        1.38       14.67     48.68 o 
 -10  13   2       92.84       54.76     34.37 o 
  -9  13   2       60.33       59.22     50.07 o 
  -8  13   2        2.40        1.32     33.91 o 
  -7  13   2      617.39      511.37     51.32 o 
  -6  13   2      406.39      330.19     35.58 o 
  -5  13   2      110.12      108.77     58.23 o 
  -4  13   2     2824.80     2850.50     60.63 o 
  -3  13   2      235.44      175.38     24.61 o 
  -2  13   2      180.03      230.88     24.69 o 
  -1  13   2     1500.05     1110.59     46.70 o 
   0  13   2     3148.74     3044.70    115.28 o 
   1  13   2     1217.78     1383.25     88.37 o 
   2  13   2      532.22      511.00     28.48 o 
   3  13   2      468.05      412.84     23.32 o 
   4  13   2     1140.62     1333.57     71.23 o 
   5  13   2      108.37      150.07     36.13 o 
   6  13   2      829.76      852.30     51.26 o 
   7  13   2       15.39       12.52     41.71 o 
   8  13   2      957.49      940.49     68.68 o 
   9  13   2       47.91      -14.23     70.05 o 
  10  13   2      741.79      517.76    142.29 o 
  11  13   2        7.90        3.57     46.28 o 
  12  13   2      495.04      425.08    142.45 o 
  13  13   2      320.86      311.64     68.88 o 
 -12  14   2        0.32       -4.43     52.59 o 
 -11  14   2      118.76       48.69     52.79 o 
 -10  14   2     2692.86     2738.84    116.81 o 
  -9  14   2       12.67       12.53     45.23 o 
  -8  14   2       25.75       16.54     37.20 o 
  -7  14   2     1325.51     1169.10     44.92 o 
  -6  14   2      599.08      532.14     50.44 o 
  -5  14   2       20.02       10.01     39.60 o 
  -4  14   2       12.81       70.93     40.34 o 
  -3  14   2        8.97       59.55     35.46 o 
  -2  14   2     3633.36     3742.31     74.18 o 
  -1  14   2     1194.50     1117.11    135.69 o 
   0  14   2       35.59       41.47     54.59 o 
   1  14   2       14.38       30.64     53.13 o 
   2  14   2     2252.11     2627.41    123.38 o 
   3  14   2     3563.04     3500.35     96.42 o 
   4  14   2     1208.39     1319.89     44.56 o 
   5  14   2       42.53       72.16     43.79 o 
   6  14   2      108.93      108.52     50.80 o 
   7  14   2      193.67      166.05     48.32 o 
   8  14   2       38.09       13.98     52.08 o 
   9  14   2       75.57       83.23     50.93 o 
  10  14   2       74.99      100.79     47.35 o 
  11  14   2      537.89      388.98    189.30 o 
  12  14   2      435.25      370.23     59.72 o 
 -11  15   2        1.66       22.89     74.86 o 
 -10  15   2      974.95      850.06     59.35 o 
  -9  15   2       78.67      125.57     57.43 o 
  -8  15   2      591.04      584.62     56.77 o 
  -7  15   2        1.47       14.27     45.82 o 
  -6  15   2        4.17       13.54     39.81 o 
  -5  15   2      152.79      153.76     40.44 o 
  -4  15   2     1178.33     1365.48     74.24 o 
  -3  15   2      346.18      260.42     38.14 o 
  -2  15   2      275.35      352.61     85.89 o 
  -1  15   2       33.08       37.36     55.46 o 
   0  15   2      101.38      138.56     65.57 o 
   1  15   2       53.05       30.54     55.33 o 
   2  15   2     2099.67     2209.59    219.87 o 
   3  15   2       28.67       22.75     50.77 o 
   4  15   2      883.76     1097.03    188.90 o 
   5  15   2      659.63      730.64     87.87 o 
   6  15   2     1467.44     1546.89     59.24 o 
   7  15   2      512.83      415.75     56.32 o 
   8  15   2     2589.82     2651.42    135.54 o 
   9  15   2      777.88      659.42    113.54 o 
  10  15   2      912.48     1011.26    221.46 o 
  11  15   2        0.16       13.66     51.42 o 
 -10  16   2      839.27      877.64    103.29 o 
  -9  16   2      214.91      133.75     40.28 o 
  -8  16   2       78.66       95.45     39.04 o 
  -7  16   2        5.04        4.37     40.86 o 
  -6  16   2       61.22      121.44     41.10 o 
  -5  16   2      100.36       47.47     42.74 o 
  -4  16   2      134.85      145.91     43.91 o 
  -3  16   2      140.39      203.93    100.77 o 
  -2  16   2     1046.38     1218.96    106.72 o 
  -1  16   2       20.48       22.11     50.98 o 
   0  16   2     1188.68     1411.94     60.70 o 
   1  16   2      288.89      278.54     53.11 o 
   2  16   2      936.83     1213.11     65.90 o 
   3  16   2      359.12      354.42     54.92 o 
   4  16   2       10.91       23.41     55.61 o 
   5  16   2       28.63      105.26     51.83 o 
   6  16   2      135.66      180.22     83.30 o 
   7  16   2      164.01      103.97     51.20 o 
   8  16   2      228.46      241.05     49.81 o 
   9  16   2      216.79      200.70     58.62 o 
  -8  17   2       38.72       42.87     43.33 o 
  -7  17   2      174.76      104.89     44.26 o 
  -6  17   2       30.33       23.39     56.99 o 
  -5  17   2       58.73       40.48     48.88 o 
  -4  17   2      536.63      794.03     65.02 o 
  -3  17   2      593.76      550.33     57.41 o 
  -2  17   2       13.53       81.65     58.15 o 
  -1  17   2      270.84      277.05     62.16 o 
   0  17   2      783.38      917.04     64.59 o 
   1  17   2      521.98      602.63    107.56 o 
   2  17   2      101.64      118.64     56.81 o 
   3  17   2      257.08      315.06     76.61 o 
   4  17   2      251.60      520.04    168.58 o 
   5  17   2      186.66      212.10     58.26 o 
   6  17   2      745.69      986.89     63.31 o 
   7  17   2       77.41      101.80     57.46 o 
   8  17   2      160.44      244.91     60.09 o 
  -6  18   2       69.02      107.09     42.21 o 
  -5  18   2       89.81      110.07     51.31 o 
  -4  18   2      294.74      227.66     57.69 o 
  -2  18   2      250.99      426.43    109.74 o 
  -1  18   2        0.77       -5.69     83.75 o 
   0  18   2      518.16      779.28     65.95 o 
   1  18   2      232.82      226.89     63.96 o 
   2  18   2      284.68      492.81    127.06 o 
   3  18   2      389.45      547.88    100.54 o 
   4  18   2      202.72       65.20     57.81 o 
   5  18   2      604.86      529.10     78.32 o 
  -2  19   2       85.65      201.89     56.18 o 
  -1  19   2        0.73       16.80     62.05 o 
   0  19   2        0.14       40.72     92.72 o 
   1  19   2      381.48      484.31    112.16 o 
 -17   0   3      431.61      476.97     77.45 o 
 -15   0   3     3849.64     3989.64     89.58 o 
 -13   0   3      750.13      722.21     68.55 o 
 -11   0   3     1770.71     1962.05     70.04 o 
  -9   0   3      397.14      424.47     47.71 o 
  -7   0   3     3906.25     3508.63     60.57 o 
  -5   0   3    76246.73    75817.32    715.40 o 
  -3   0   3     2525.13     2432.33     30.63 o 
  -1   0   3     1948.63     2214.09     22.43 o 
   1   0   3    17104.84    19798.45    244.46 o 
   3   0   3     3067.01     3657.75     22.06 o 
   5   0   3    13385.68    14712.91    249.74 o 
   7   0   3    13369.90    13459.29     77.86 o 
   9   0   3     9224.90     9087.06     76.66 o 
  11   0   3     1754.59     1732.77     52.83 o 
  13   0   3     5195.07     5219.00     79.79 o 
  15   0   3      637.19      626.11     61.66 o 
  17   0   3        7.78       -4.57     39.95 o 
 -18   1   3       29.14       21.52     50.77 o 
 -17   1   3      947.25     1036.02     71.06 o 
 -16   1   3      176.09      213.35     46.06 o 
 -15   1   3     2312.58     2599.34     62.36 o 
 -14   1   3      323.62      402.42     50.38 o 
 -13   1   3      818.74      942.47     63.79 o 
 -12   1   3     1542.98     1645.66     48.65 o 
 -11   1   3     5067.00     4994.15    350.19 o 
 -10   1   3     1129.40     1213.38     79.85 o 
  -9   1   3        3.38       19.84     33.27 o 
  -8   1   3        5.05       20.02     28.67 o 
  -7   1   3    11842.85    12045.01    139.23 o 
  -6   1   3     1407.90     1470.22     45.39 o 
  -5   1   3     1070.07     1094.34     39.26 o 
  -4   1   3    16515.20    18398.82    418.21 o 
  -3   1   3    28848.60    30574.88    265.97 o 
  -2   1   3    32995.68    35653.37    143.33 o 
  -1   1   3    15542.31    17544.78    117.26 o 
   0   1   3     2479.38     2818.82     16.55 o 
   1   1   3    27881.13    31812.38    504.04 o 
   2   1   3       13.79       57.72      9.91 o 
   3   1   3     5844.43     6615.64     25.27 o 
   4   1   3        6.55       28.89     11.87 o 
   5   1   3      542.19      524.17     15.41 o 
   6   1   3     1642.98     1761.42     52.36 o 
   7   1   3     5454.64     5055.48    173.98 o 
   8   1   3     1912.29     2064.24     94.96 o 
   9   1   3      536.56      568.05     52.51 o 
  10   1   3        3.50       14.09     25.84 o 
  11   1   3      548.58      545.56     32.24 o 
  12   1   3      457.26      468.17     32.80 o 
  13   1   3      187.03      198.58     34.07 o 
  14   1   3     1554.66     1408.95    128.34 o 
  15   1   3     9461.33     9708.66    204.39 o 
  16   1   3      762.66      846.21     61.44 o 
  17   1   3       75.87       53.12     34.33 o 
 -18   2   3      104.46       76.74     46.57 o 
 -17   2   3        0.56       56.04     71.13 o 
 -16   2   3       91.14       94.32     62.34 o 
 -15   2   3       39.41       26.59     44.74 o 
 -14   2   3     1283.69     1407.45     50.95 o 
 -13   2   3     1961.54     2036.57    154.07 o 
 -12   2   3    10325.47    10843.79    244.17 o 
 -11   2   3     1450.96     1594.61     45.39 o 
 -10   2   3        0.88       28.99     52.17 o 
  -9   2   3      308.70      397.21     68.68 o 
  -8   2   3     9389.65     8823.62     84.93 o 
  -7   2   3    10253.64    11373.31     87.62 o 
  -6   2   3     4383.48     5219.72    234.55 o 
  -5   2   3    12966.86    13309.08    280.91 o 
  -4   2   3    60435.28    63238.46    625.92 o 
  -3   2   3     4008.72     4476.13     27.32 o 
  -2   2   3     1087.70     1188.00     42.23 o 
  -1   2   3     5577.14     6248.28     50.47 o 
   0   2   3    10514.59    12929.07    122.87 o 
   1   2   3    12056.46    12674.25    140.46 o 
   2   2   3       98.83       47.60      9.88 o 
   3   2   3    39340.23    43829.78    310.32 o 
   4   2   3     3290.31     3139.77     98.97 o 
   5   2   3     5355.91     5448.57    131.42 o 
   6   2   3     8674.41     9958.16    118.76 o 
   7   2   3    12876.59    13040.86     48.24 o 
   8   2   3     2195.27     2225.17    108.88 o 
   9   2   3     8190.15     7204.54     44.34 o 
  10   2   3     1463.67     1400.12     29.31 o 
  11   2   3      118.78      130.11     31.13 o 
  12   2   3        4.09       24.90     27.74 o 
  13   2   3     1660.46     1677.29     37.07 o 
  14   2   3      348.54      208.49     39.51 o 
  15   2   3      324.57      361.12     41.65 o 
  16   2   3      527.97      615.84     36.63 o 
  17   2   3      123.44      169.87     34.45 o 
 -17   3   3      703.72      686.07     58.28 o 
 -16   3   3     1544.66     1654.58     60.88 o 
 -15   3   3      328.08      319.87     46.52 o 
 -14   3   3     2429.69     2627.41     59.12 o 
 -13   3   3      244.05      197.80     41.97 o 
 -12   3   3     5243.08     5430.04    185.88 o 
 -11   3   3     2074.12     1924.79     88.60 o 
 -10   3   3     5826.60     5690.34     80.81 o 
  -9   3   3     1097.47     1042.44     54.44 o 
  -8   3   3     2384.60     2313.21     29.39 o 
  -7   3   3      680.40     1002.22     74.19 o 
  -6   3   3    38436.75    41721.90   1501.29 o 
  -5   3   3     2305.02     2540.58     21.54 o 
  -4   3   3       84.71       61.14     28.99 o 
  -3   3   3     9961.95    10309.07     56.94 o 
  -2   3   3    59489.21    67704.98    896.71 o 
  -1   3   3     9159.81    10266.91    122.74 o 
   0   3   3    16122.30    18835.27    134.68 o 
   1   3   3    50388.52    55891.28    535.73 o 
   2   3   3    19611.23    21383.89    262.65 o 
   3   3   3    13166.07    15938.53    343.28 o 
   4   3   3     7219.04     6924.63     39.94 o 
   5   3   3     2875.23     2863.48     31.24 o 
   6   3   3       59.02       69.69     19.92 o 
   7   3   3     5513.36     5332.22     79.46 o 
   8   3   3      293.96      272.73     26.23 o 
   9   3   3      298.85      279.22     40.06 o 
  10   3   3     3543.67     3185.42     51.54 o 
  11   3   3     9979.79     9776.99    116.26 o 
  12   3   3      700.73      702.27     37.65 o 
  13   3   3      405.14      520.63     32.12 o 
  14   3   3     7299.44     7621.83     85.52 o 
  15   3   3      668.42      677.64     53.08 o 
  16   3   3      619.78      570.07     35.53 o 
  17   3   3        9.60       17.84     32.78 o 
 -17   4   3      228.06      272.11     50.09 o 
 -16   4   3       16.11       21.22     50.85 o 
 -15   4   3     1207.74     1187.79     79.32 o 
 -14   4   3      259.85      314.60     63.66 o 
 -13   4   3      187.90      240.80     85.24 o 
 -12   4   3     2654.82     2726.29    106.25 o 
 -11   4   3     1163.50     1192.77     57.96 o 
 -10   4   3       30.96       26.13     47.08 o 
  -9   4   3     1454.86     1273.63    127.07 o 
  -8   4   3     4905.28     4387.97     36.87 o 
  -7   4   3       33.52       48.15     24.81 o 
  -6   4   3       99.42      129.36     14.79 o 
  -5   4   3      868.41     1148.71    116.80 o 
  -4   4   3    17508.64    17742.24    394.10 o 
  -3   4   3    13937.58    16233.74    579.61 o 
  -2   4   3    10975.26    12095.05    208.86 o 
  -1   4   3    53213.56    54322.69    643.54 o 
   0   4   3    66752.79    73662.41    541.79 o 
   1   4   3     3660.82     4272.02     41.82 o 
   2   4   3     5884.19     6115.84     68.32 o 
   3   4   3     9108.00     8671.79    150.78 o 
   4   4   3     7863.07     8021.55     44.07 o 
   5   4   3     5120.39     5690.11     41.84 o 
   6   4   3     1470.85     1315.10     29.72 o 
   7   4   3     2252.53     2111.65     35.05 o 
   8   4   3    24078.74    24272.47     71.39 o 
   9   4   3     1066.79      801.66     48.71 o 
  10   4   3      603.32      621.99     60.25 o 
  11   4   3      431.48      506.72     30.61 o 
  12   4   3      315.51      242.37     30.12 o 
  13   4   3      299.10      337.15     37.86 o 
  14   4   3       47.59       84.90     41.63 o 
  15   4   3     2350.49     2327.57     83.57 o 
  16   4   3     3501.21     3798.86     95.05 o 
  17   4   3        2.55       17.19     41.02 o 
 -17   5   3      644.95      579.38     56.17 o 
 -16   5   3       48.61       39.42     45.50 o 
 -15   5   3       12.09       64.08     62.34 o 
 -14   5   3      623.82      596.99     47.92 o 
 -13   5   3       82.05       89.90     39.39 o 
 -12   5   3      820.29      759.35     66.68 o 
 -11   5   3      253.36      119.92     26.29 o 
 -10   5   3     2421.65     1766.47    344.07 o 
  -9   5   3     4950.24     4576.50    120.61 o 
  -8   5   3       99.30       17.13     25.74 o 
  -7   5   3       52.16       28.37      6.94 o 
  -6   5   3     9905.81     9055.50    128.37 o 
  -5   5   3     3536.36     3846.94    199.13 o 
  -4   5   3      759.53      922.18     16.69 o 
  -3   5   3    14562.50    15428.21     73.00 o 
  -2   5   3    13805.35    15069.27    374.68 o 
  -1   5   3      171.69      276.94     42.19 o 
   0   5   3     8837.67     9928.82    330.53 o 
   1   5   3      124.80      183.63     23.34 o 
   2   5   3    29244.72    29207.69    287.64 o 
   3   5   3        0.60       28.24     15.55 o 
   4   5   3     1538.69     1427.63     33.99 o 
   5   5   3     4086.75     3935.73     37.12 o 
   6   5   3    18633.41    18236.24     72.83 o 
   7   5   3     2441.15     1985.95     34.64 o 
   8   5   3      535.09      503.10     31.49 o 
   9   5   3      165.03      163.56     31.73 o 
  10   5   3    11113.25    10908.56    205.28 o 
  11   5   3     7807.58     7813.55    161.92 o 
  12   5   3     1904.09     1907.27     45.67 o 
  13   5   3     1507.01     1293.11     36.49 o 
  14   5   3     3639.03     3493.55     73.77 o 
  15   5   3      167.05      204.58     33.89 o 
  16   5   3      298.54      341.24     58.38 o 
  17   5   3      241.09      278.55     48.35 o 
 -17   6   3       40.87       26.84     47.72 o 
 -16   6   3      478.10      406.27     48.15 o 
 -15   6   3      601.67      575.15     52.62 o 
 -14   6   3       54.91       34.02     62.22 o 
 -13   6   3        5.13       -9.12     62.69 o 
 -12   6   3      217.08      131.79     62.53 o 
 -11   6   3     2495.56     1730.50    519.24 o 
 -10   6   3      292.22      252.98     97.83 o 
  -9   6   3     1799.46     1808.45     94.56 o 
  -8   6   3     1691.32     1194.62    100.47 o 
  -7   6   3        7.07        7.22     19.13 o 
  -6   6   3        1.10       28.89     18.80 o 
  -5   6   3     3522.29     3802.44     77.52 o 
  -4   6   3     1371.80     1211.02    170.60 o 
  -3   6   3     3521.50     3655.20     99.90 o 
  -2   6   3    12271.27    12006.11    427.06 o 
  -1   6   3      327.68      246.46     19.17 o 
   0   6   3    21953.02    20937.07    685.71 o 
   1   6   3    11808.59    11464.36     64.35 o 
   2   6   3      526.76      575.47     20.57 o 
   3   6   3    11478.02    11672.40    134.14 o 
   4   6   3     5487.67     6073.18     43.32 o 
   5   6   3    15829.11    15968.25    188.22 o 
   6   6   3     6148.59     5763.88     47.33 o 
   7   6   3      854.59      889.22     30.24 o 
   8   6   3    25638.45    24964.38     97.39 o 
   9   6   3     1910.25     1786.83     41.51 o 
  10   6   3      146.14      151.13     31.71 o 
  11   6   3      704.20      673.48     29.33 o 
  12   6   3      439.15      416.90     34.50 o 
  13   6   3      637.75      781.38     53.42 o 
  14   6   3      681.73      711.20     34.95 o 
  15   6   3       62.90       78.82     31.84 o 
  16   6   3      605.03      629.30     44.39 o 
 -16   7   3      678.65      604.50     38.88 o 
 -15   7   3        8.98       53.37     50.18 o 
 -14   7   3       63.94       76.60     68.82 o 
 -13   7   3      187.92      283.47     66.44 o 
 -12   7   3      190.13      133.13     63.88 o 
 -11   7   3     2340.46     1746.37    542.47 o 
 -10   7   3      195.78      237.21     62.88 o 
  -9   7   3     1865.86     1725.32     83.63 o 
  -8   7   3     2011.10     1831.36     40.42 o 
  -7   7   3     2172.20     2566.99     78.23 o 
  -6   7   3     3811.73     3209.11     43.04 o 
  -5   7   3      270.38      520.51     66.83 o 
  -4   7   3     4032.75     4645.96    186.95 o 
  -3   7   3       13.48       80.48     19.88 o 
  -2   7   3     2552.82     2763.22    255.12 o 
  -1   7   3     2337.45     2075.78    354.37 o 
   0   7   3      613.39      503.17     73.49 o 
   1   7   3     7437.87     8157.44     57.89 o 
   2   7   3     2427.79     1987.33    107.77 o 
   3   7   3     1218.44     1361.31     21.67 o 
   4   7   3     2008.79     1666.56     93.93 o 
   5   7   3     1816.19     2134.51     34.35 o 
   6   7   3     1860.18     1808.43     27.85 o 
   7   7   3    12200.79    11392.14     97.74 o 
   8   7   3     1073.34     1112.00     35.69 o 
   9   7   3    10215.17    10332.45    122.56 o 
  10   7   3       40.48       36.75     27.89 o 
  11   7   3       87.47       73.05     28.89 o 
  12   7   3     1480.92     1483.84     64.45 o 
  13   7   3        9.59        4.51     29.13 o 
  14   7   3      853.04      734.79     44.90 o 
  15   7   3      348.56      328.88     45.63 o 
  16   7   3       60.92       60.50     42.35 o 
 -16   8   3      108.97       93.47     38.63 o 
 -15   8   3      211.31      241.69     34.64 o 
 -14   8   3       19.56       10.30     36.33 o 
 -13   8   3     1173.77     1012.05     42.01 o 
 -12   8   3      512.60      484.11     35.51 o 
 -11   8   3      938.96      826.91     73.91 o 
 -10   8   3     1840.95     1744.92     59.75 o 
  -9   8   3        1.57        6.00     24.37 o 
  -8   8   3       32.68       44.88     17.75 o 
  -7   8   3      561.40      606.69     31.82 o 
  -6   8   3     1926.83     1633.00     23.15 o 
  -5   8   3       10.54       60.76     21.15 o 
  -4   8   3     8806.93     7572.49    233.74 o 
  -3   8   3     1251.32     1559.02     86.85 o 
  -2   8   3    32022.51    31094.79   1194.25 o 
  -1   8   3     9585.18    10471.73    308.19 o 
   0   8   3      146.59      286.02     26.51 o 
   1   8   3    30813.79    29160.66    423.56 o 
   2   8   3     1965.89     2084.77    118.30 o 
   3   8   3     9731.08    10093.51    111.98 o 
   4   8   3      442.88      292.11     21.24 o 
   5   8   3     2823.43     2574.19     82.54 o 
   6   8   3     8213.69     7050.42     77.03 o 
   7   8   3     4065.43     3614.43     32.37 o 
   8   8   3      698.97      677.70     28.01 o 
   9   8   3     5706.73     5791.54    141.40 o 
  10   8   3       77.61      128.79     24.19 o 
  11   8   3      103.54      103.08     35.04 o 
  12   8   3      160.63      128.68     34.59 o 
  13   8   3      136.99       89.97     32.78 o 
  14   8   3      431.20      411.11     34.85 o 
  15   8   3      369.29      353.44     46.72 o 
  16   8   3      510.49      522.34     50.51 o 
 -16   9   3     1423.81     1467.04     93.93 o 
 -15   9   3      925.57      842.30     72.39 o 
 -14   9   3      165.39      123.87     36.35 o 
 -13   9   3       84.74      138.07     35.53 o 
 -12   9   3        0.22       38.59     27.39 o 
 -11   9   3     2129.39     1815.97    132.53 o 
 -10   9   3      434.67      419.18     26.61 o 
  -9   9   3       99.17       81.83     24.34 o 
  -8   9   3     5756.08     5251.63     76.28 o 
  -7   9   3     5773.13     5444.14     85.27 o 
  -6   9   3       11.52        3.36     15.84 o 
  -5   9   3     4548.33     4839.29    174.02 o 
  -4   9   3     2635.11     2583.42    148.07 o 
  -3   9   3        6.17       18.74     23.37 o 
  -2   9   3    15084.04    14774.36    176.67 o 
  -1   9   3      175.42      130.32     67.94 o 
   0   9   3     3898.60     3613.57     35.04 o 
   1   9   3     1321.26     1272.53     32.65 o 
   2   9   3       44.57       98.42     21.94 o 
   3   9   3     1230.62     1268.68     29.65 o 
   4   9   3     6913.70     6580.72    104.37 o 
   5   9   3      435.51      625.42     26.04 o 
   6   9   3       60.46       78.32     20.48 o 
   7   9   3     3051.69     2626.64     36.52 o 
   8   9   3      248.33      274.12     30.63 o 
   9   9   3     3518.33     3318.21    156.75 o 
  10   9   3     1582.12     1616.77     33.65 o 
  11   9   3      401.66      356.68     25.58 o 
  12   9   3     2938.01     2769.90     53.80 o 
  13   9   3      209.12      172.70     38.99 o 
  14   9   3      387.03      357.60     42.46 o 
  15   9   3      405.10      337.09     46.98 o 
 -15  10   3       44.52       24.05     67.48 o 
 -14  10   3      367.84      357.51     73.85 o 
 -13  10   3      295.03      281.75     73.61 o 
 -12  10   3       54.54       61.08     39.51 o 
 -11  10   3     1019.35      776.23    170.81 o 
 -10  10   3     2345.16     2140.00    164.78 o 
  -9  10   3     3275.68     3152.23     82.89 o 
  -8  10   3      373.02      428.53     23.14 o 
  -7  10   3      785.43      745.02     21.83 o 
  -6  10   3     1089.89     1123.08     82.28 o 
  -5  10   3     2936.92     2822.44     51.16 o 
  -4  10   3      954.76      792.41     41.11 o 
  -3  10   3     5531.73     5629.35     82.13 o 
  -2  10   3    17664.30    16836.62     73.60 o 
  -1  10   3     1638.55     1549.42    386.38 o 
   0  10   3       30.15       40.09     27.11 o 
   1  10   3     4286.66     3223.62     44.21 o 
   2  10   3      695.26      702.97     86.98 o 
   3  10   3     1119.86     1392.27     30.72 o 
   4  10   3     1301.04     1157.76     31.08 o 
   5  10   3      108.89      147.71     23.80 o 
   6  10   3     5048.87     4442.02     51.47 o 
   7  10   3     3302.27     3212.93     65.60 o 
   8  10   3       55.95       34.60     22.96 o 
   9  10   3      100.39       67.68     23.64 o 
  10  10   3      690.29      515.57     29.11 o 
  11  10   3      116.68       38.84     29.95 o 
  12  10   3        2.96       11.93     32.91 o 
  13  10   3      229.22      186.67     38.86 o 
  14  10   3      267.30      267.23     45.01 o 
  15  10   3      579.89      603.61     43.89 o 
 -14  11   3      293.00      183.28     75.59 o 
 -13  11   3       24.23       11.60     68.15 o 
 -12  11   3       27.10      103.56     45.82 o 
 -11  11   3     1615.68     1299.12    234.21 o 
 -10  11   3      247.35      303.07     33.30 o 
  -9  11   3     1937.48     2088.87    100.89 o 
  -8  11   3     1335.93     1178.45     74.55 o 
  -7  11   3     4545.86     4572.40    140.10 o 
  -6  11   3     2342.82     2445.17     83.12 o 
  -5  11   3      660.25      562.25     45.03 o 
  -4  11   3      633.72      713.89     44.91 o 
  -3  11   3       71.81      142.93     41.14 o 
  -2  11   3       26.19       26.96     23.47 o 
  -1  11   3     4007.85     4724.14     64.79 o 
   0  11   3       30.42       24.14     27.06 o 
   1  11   3      544.13      508.53     32.15 o 
   2  11   3     1880.22     1756.78    108.47 o 
   3  11   3        6.35       20.61     20.89 o 
   4  11   3     2304.11     2145.75     84.18 o 
   5  11   3      482.80      593.39     28.00 o 
   6  11   3       23.96       31.37     25.69 o 
   7  11   3      321.30      385.55     29.59 o 
   8  11   3       49.06       52.08     23.11 o 
   9  11   3       22.34       42.26     29.44 o 
  10  11   3     2068.85     1961.95     69.61 o 
  11  11   3        6.54        5.75     34.95 o 
  12  11   3      462.37      452.33     43.21 o 
  13  11   3      137.40      120.85     40.05 o 
  14  11   3       13.65       24.66     38.67 o 
 -14  12   3        2.77        5.38     76.50 o 
 -13  12   3       58.14       33.10     67.36 o 
 -12  12   3       12.44       50.10     48.77 o 
 -11  12   3     2490.57     2119.97    563.51 o 
 -10  12   3      785.89     1073.95     91.06 o 
  -9  12   3     2581.20     2383.44     65.54 o 
  -8  12   3      155.46      206.58     32.92 o 
  -7  12   3      228.19      337.01     34.38 o 
  -6  12   3     1064.33      799.91     50.36 o 
  -5  12   3       57.81       99.22     26.88 o 
  -4  12   3     4232.72     4152.71    290.59 o 
  -3  12   3     2149.03     2176.22     60.78 o 
  -2  12   3     5131.56     5263.74     92.83 o 
  -1  12   3      643.84      573.46     30.98 o 
   0  12   3      200.71      188.08     24.95 o 
   1  12   3     1707.69     1336.38     30.29 o 
   2  12   3     2469.24     2364.78     33.88 o 
   3  12   3       95.42      152.77     30.51 o 
   4  12   3      494.00      367.56     23.20 o 
   5  12   3     2381.41     2646.99     62.17 o 
   6  12   3       77.23       86.65     25.24 o 
   7  12   3      353.64      291.98     28.23 o 
   8  12   3     1056.50      880.39     52.48 o 
   9  12   3        7.63       22.24     27.96 o 
  10  12   3       17.63       31.92     30.03 o 
  11  12   3       96.88       44.23     31.58 o 
  12  12   3       73.83       -1.20     70.48 o 
  13  12   3      572.96      455.30     78.25 o 
 -13  13   3       48.26       55.55     71.08 o 
 -12  13   3       86.25       99.09     50.94 o 
 -11  13   3       35.53       92.33     52.44 o 
 -10  13   3       36.09       50.14     36.94 o 
  -9  13   3     2036.00     2075.25     60.56 o 
  -8  13   3        2.02       27.61     33.36 o 
  -7  13   3      798.79      608.63     48.79 o 
  -6  13   3     2689.87     2170.17     57.40 o 
  -5  13   3      461.13      448.30     43.32 o 
  -4  13   3      943.19     1093.86     69.13 o 
  -3  13   3      225.51      189.92     26.00 o 
  -2  13   3       35.44       41.52     25.89 o 
  -1  13   3     5256.56     5512.68    146.08 o 
   0  13   3     1261.53     1179.82     74.34 o 
   1  13   3      292.83      235.05     25.14 o 
   2  13   3      909.85      735.73     33.69 o 
   3  13   3     1181.31     1192.02     71.94 o 
   4  13   3      163.15      261.45     26.20 o 
   5  13   3     1318.65     1096.22     31.34 o 
   6  13   3        0.92       19.09     45.18 o 
   7  13   3        2.68       -1.90     47.23 o 
   8  13   3      457.31      336.92     51.12 o 
   9  13   3        0.01      -12.67     63.05 o 
  10  13   3       95.51       50.06     45.25 o 
  11  13   3      252.08      124.71     78.22 o 
  12  13   3      829.92      801.61    204.05 o 
 -12  14   3      278.84      164.40     53.10 o 
 -11  14   3       82.81       90.34     50.35 o 
 -10  14   3       51.04       30.66     35.75 o 
  -9  14   3      113.80      115.19     37.05 o 
  -8  14   3        2.32       11.24     35.30 o 
  -7  14   3      835.50      785.90     39.24 o 
  -6  14   3      212.97      220.67     47.38 o 
  -5  14   3     1667.21     1598.39     43.26 o 
  -4  14   3     1902.39     1703.57    159.53 o 
  -3  14   3     3038.00     3422.99     98.42 o 
  -2  14   3       12.37       56.52     26.16 o 
  -1  14   3     4687.74     4676.25    122.04 o 
   0  14   3      708.10      571.91     36.00 o 
   1  14   3      471.62      553.95    103.81 o 
   2  14   3        5.19       15.54     51.98 o 
   3  14   3     1107.81     1037.71     89.76 o 
   4  14   3      181.14      164.26     48.84 o 
   5  14   3     3100.83     3342.03     65.21 o 
   6  14   3      271.10      356.16     98.98 o 
   7  14   3     3214.03     2854.61     72.37 o 
   8  14   3      313.95      208.57     48.69 o 
   9  14   3      274.38      228.65     67.10 o 
  10  14   3       25.18        0.77     66.06 o 
  11  14   3      867.37      701.54    307.04 o 
 -11  15   3       22.18       11.51     79.35 o 
 -10  15   3        6.09       14.97     54.82 o 
  -9  15   3      619.04      736.74     45.57 o 
  -8  15   3        2.57        7.23     36.14 o 
  -7  15   3      969.82      796.52     40.92 o 
  -6  15   3       11.56       44.08     38.30 o 
  -5  15   3      164.47      112.66     37.81 o 
  -4  15   3       78.95      168.83     37.01 o 
  -3  15   3      169.10      198.92     58.43 o 
  -2  15   3       45.15       46.36     68.08 o 
  -1  15   3     2151.99     2449.72     66.31 o 
   0  15   3      292.16      428.47     52.38 o 
   1  15   3       26.67       27.85     50.11 o 
   2  15   3      103.12      136.06     61.26 o 
   3  15   3      167.25      270.54     49.45 o 
   4  15   3     1362.25     1389.90    217.39 o 
   5  15   3     2493.11     2702.40     65.02 o 
   6  15   3        2.45      160.14     75.29 o 
   7  15   3       51.48       83.21     50.98 o 
   8  15   3       46.00       55.52     58.16 o 
   9  15   3      919.52      671.09     95.93 o 
  10  15   3        9.80       10.12     47.39 o 
  -9  16   3       27.84       31.13     38.48 o 
  -8  16   3      224.22      284.82     41.31 o 
  -7  16   3        4.22        5.02     52.65 o 
  -6  16   3      209.13      204.64     40.78 o 
  -5  16   3      494.61      348.70     43.83 o 
  -4  16   3       35.10       28.82     42.33 o 
  -3  16   3     1860.38     2361.74     52.52 o 
  -2  16   3     1504.01     1374.35    122.10 o 
  -1  16   3      608.03      880.03     95.53 o 
   0  16   3      168.92      163.22    100.01 o 
   1  16   3      162.21      185.58     57.37 o 
   2  16   3       41.85       28.93     56.55 o 
   3  16   3      508.04      514.28     89.65 o 
   4  16   3        0.95       -6.40     85.74 o 
   5  16   3     1759.18     1907.71    106.24 o 
   6  16   3     1221.75     1436.91    131.22 o 
   7  16   3      646.72      880.13     74.51 o 
   8  16   3        0.61       53.18     80.69 o 
   9  16   3        0.87       33.93     51.01 o 
  -8  17   3      330.28      293.46     44.76 o 
  -7  17   3       20.59       12.92     41.73 o 
  -6  17   3      371.16      391.95     46.91 o 
  -5  17   3      249.36      150.49     43.10 o 
  -4  17   3      537.04      519.46     46.77 o 
  -3  17   3      125.09      147.56     57.03 o 
  -2  17   3     1102.45      836.56    147.27 o 
  -1  17   3     1279.07     1314.38    219.15 o 
   0  17   3       52.22       84.70     56.73 o 
   1  17   3       13.92       24.96     54.68 o 
   2  17   3       39.39       92.54     85.56 o 
   3  17   3      307.26      506.71     74.36 o 
   4  17   3      996.02     1075.95    102.35 o 
   5  17   3       42.08       51.65     98.46 o 
   6  17   3        5.13       53.06     97.73 o 
   7  17   3      216.00      441.31     75.89 o 
  -6  18   3      597.63      598.48     47.69 o 
  -5  18   3      371.47      723.56     65.48 o 
  -4  18   3      344.65      412.58     65.55 o 
  -3  18   3      252.99      528.75    121.24 o 
  -2  18   3     1757.82     2087.59    167.23 o 
  -1  18   3       77.03      220.21     62.90 o 
   0  18   3        4.17       50.65     75.77 o 
   1  18   3       18.18        8.03     53.29 o 
   2  18   3       53.20      106.06     62.29 o 
   3  18   3      125.23       83.65     60.32 o 
   4  18   3       76.42      110.19     99.19 o 
   5  18   3       69.55      114.23    102.01 o 
  -1  19   3        5.55       20.07     87.38 o 
   0  19   3        3.07       26.09     71.79 o 
 -16   0   4     2030.33     2072.01     89.05 o 
 -14   0   4      451.75      591.81     65.79 o 
 -12   0   4      688.05      728.96     61.41 o 
 -10   0   4      701.05      778.11     58.35 o 
  -8   0   4    17432.79    16771.47    113.02 o 
  -6   0   4    11230.78    11499.39     85.71 o 
  -4   0   4       81.23      154.27     23.34 o 
  -2   0   4    15499.59    17270.23    250.17 o 
   0   0   4      548.69      572.96     20.96 o 
   2   0   4     9850.72    11265.18     55.12 o 
   4   0   4      318.29      318.88     21.96 o 
   6   0   4     4432.99     4159.91     33.72 o 
   8   0   4     6111.51     5553.75     44.46 o 
  10   0   4       43.20       66.11     28.02 o 
  12   0   4     8476.72     8459.41    124.23 o 
  14   0   4      452.34      504.76     40.15 o 
  16   0   4     2916.99     3169.05     60.85 o 
 -18   1   4     1821.10     1972.65    131.18 o 
 -17   1   4       12.80       24.70     50.97 o 
 -16   1   4      912.98     1096.76     81.55 o 
 -15   1   4      809.14      823.94     53.55 o 
 -14   1   4       29.40       85.29     65.38 o 
 -13   1   4       20.82       16.65     40.45 o 
 -12   1   4     1440.56     1535.19     48.70 o 
 -11   1   4     2539.47     2528.84     52.64 o 
 -10   1   4     6242.83     6241.99     63.51 o 
  -9   1   4      136.86       90.75     50.05 o 
  -8   1   4     3747.39     3779.69     61.39 o 
  -7   1   4     1990.87     2566.07    351.90 o 
  -6   1   4    14559.15    15017.87     94.62 o 
  -5   1   4     5862.44     6383.66    151.26 o 
  -4   1   4     9177.72     9239.49     84.53 o 
  -3   1   4      533.73      577.60     42.83 o 
  -2   1   4    71757.76    76397.09    638.04 o 
  -1   1   4     1431.98     1699.30     13.99 o 
   0   1   4    33862.14    37560.76    324.16 o 
   1   1   4    90083.05    99928.56   2044.08 o 
   2   1   4      229.08      318.88     11.79 o 
   3   1   4     7295.65     8161.11     68.84 o 
   4   1   4    14682.85    16456.79     56.82 o 
   5   1   4       12.30       21.33     11.28 o 
   6   1   4     5404.10     5335.69     33.72 o 
   7   1   4     8023.84     8306.72     56.98 o 
   8   1   4       15.39       82.83     18.26 o 
   9   1   4      870.53      882.63     44.50 o 
  10   1   4    11240.54    11148.14    163.44 o 
  11   1   4        1.98       28.46     24.73 o 
  12   1   4      117.49       77.00     27.65 o 
  13   1   4       61.62       56.11     27.59 o 
  14   1   4      255.43      281.05     30.44 o 
  15   1   4       76.04      123.93     29.08 o 
  16   1   4      314.42      409.82     39.07 o 
  17   1   4      269.36      289.74     31.36 o 
 -18   2   4      372.78      296.07     53.10 o 
 -17   2   4      534.20      507.91     55.88 o 
 -16   2   4      738.54      745.08     51.69 o 
 -15   2   4      375.44      361.10     48.03 o 
 -14   2   4      201.14      245.37     95.75 o 
 -13   2   4      139.33      184.87     65.43 o 
 -12   2   4     1137.19     1008.17    127.56 o 
 -11   2   4        4.00       47.85     41.42 o 
 -10   2   4        3.04       53.64     38.53 o 
  -9   2   4     7390.07     7090.83    109.66 o 
  -8   2   4     1969.51     2031.60     56.19 o 
  -7   2   4     2416.15     2500.17     55.56 o 
  -6   2   4      831.68      939.63     82.53 o 
  -5   2   4      610.13      642.45     70.66 o 
  -4   2   4    33092.70    35911.43    254.78 o 
  -3   2   4     4745.14     5143.95     89.34 o 
  -2   2   4    22170.57    24317.10    284.21 o 
  -1   2   4      178.77      125.24     12.71 o 
   0   2   4       13.57       35.82      7.94 o 
   1   2   4    10587.81    11323.60    599.77 o 
   2   2   4     2478.36     2874.29    111.99 o 
   3   2   4      471.15      473.20     39.20 o 
   4   2   4    33619.59    35028.91    216.07 o 
   5   2   4     2208.08     2328.21     28.07 o 
   6   2   4    15421.96    16761.87    143.05 o 
   7   2   4        7.00       29.69     16.89 o 
   8   2   4      448.87      443.91     29.06 o 
   9   2   4     4291.70     4387.51     47.04 o 
  10   2   4       71.50       64.63     22.31 o 
  11   2   4     5888.00     5893.41     45.66 o 
  12   2   4     3198.38     3626.81     53.81 o 
  13   2   4      710.88      756.85     31.25 o 
  14   2   4      594.85      470.47     31.70 o 
  15   2   4      656.09      696.56     34.90 o 
  16   2   4     1161.92     1179.81     34.33 o 
  17   2   4      557.93      567.23     39.27 o 
 -17   3   4      275.24      225.68     54.56 o 
 -16   3   4       30.01       28.29     46.96 o 
 -15   3   4      511.90      582.85    114.05 o 
 -14   3   4     1099.12     1028.71    125.25 o 
 -13   3   4     2035.49     2114.36     55.88 o 
 -12   3   4        4.05       39.56     40.10 o 
 -11   3   4     4379.88     4390.81     57.71 o 
 -10   3   4     2213.65     2535.79     68.40 o 
  -9   3   4     4292.25     3841.63     70.76 o 
  -8   3   4     7951.28     8485.13    253.44 o 
  -7   3   4      456.27      621.84     93.68 o 
  -6   3   4      191.12      171.03     47.31 o 
  -5   3   4      305.75      404.21     23.63 o 
  -4   3   4     2334.01     2055.09     72.86 o 
  -3   3   4     9817.33    10234.96    270.56 o 
  -2   3   4      598.93      809.81     12.25 o 
  -1   3   4    12422.56    13083.06     85.22 o 
   0   3   4     3985.17     3981.76     47.12 o 
   1   3   4     1291.06     2079.29     47.08 o 
   2   3   4    17032.81    18618.78    170.17 o 
   3   3   4      289.66      378.39     19.45 o 
   4   3   4     1432.88     1673.90     25.68 o 
   5   3   4     1579.98     1411.14     26.80 o 
   6   3   4     1589.49     1360.12     27.56 o 
   7   3   4     3629.68     4037.32    111.00 o 
   8   3   4      335.73      211.40     19.90 o 
   9   3   4      149.10      230.96     23.36 o 
  10   3   4      142.33      125.83     42.84 o 
  11   3   4      196.63      262.16     29.24 o 
  12   3   4       29.02       48.69     26.81 o 
  13   3   4      730.93      719.89     31.34 o 
  14   3   4       87.07      134.61     29.35 o 
  15   3   4       31.09       40.97     31.08 o 
  16   3   4      290.37      305.77     41.36 o 
  17   3   4     1931.16     1947.83     48.18 o 
 -17   4   4      474.62      591.91     52.98 o 
 -16   4   4       43.25       53.75     51.89 o 
 -15   4   4     1894.80     1966.17     59.55 o 
 -14   4   4       38.19       44.68     44.81 o 
 -13   4   4      337.18      336.95     49.49 o 
 -12   4   4     2249.41     2134.37    115.13 o 
 -11   4   4      194.61      212.84     58.04 o 
 -10   4   4     2115.63     2185.04     64.03 o 
  -9   4   4     1905.33     2058.94     88.86 o 
  -8   4   4      215.91      339.99     91.89 o 
  -7   4   4       81.88       43.93     18.22 o 
  -6   4   4      104.88      203.04     19.84 o 
  -5   4   4     4459.04     4445.46    134.24 o 
  -4   4   4    11814.71    12230.34    265.09 o 
  -3   4   4    10896.40    10992.28    320.04 o 
  -2   4   4     5902.39     6312.73     90.08 o 
  -1   4   4       72.38      108.29      8.23 o 
   0   4   4     4062.09     4254.43     34.45 o 
   1   4   4     2674.86     2505.61     19.54 o 
   2   4   4    12031.28    12971.88     51.59 o 
   3   4   4     1170.49     1340.32     94.14 o 
   4   4   4       21.36       19.31     20.36 o 
   5   4   4      261.67      270.93     21.99 o 
   6   4   4    31252.90    30811.40    359.73 o 
   7   4   4      327.63      298.01     27.34 o 
   8   4   4     8216.11     8680.13    124.82 o 
   9   4   4       14.05       39.71     21.90 o 
  10   4   4      735.75      675.59     27.60 o 
  11   4   4     8550.94     8908.81     88.81 o 
  12   4   4     1138.44     1102.96     43.02 o 
  13   4   4     3257.75     3272.73     73.36 o 
  14   4   4      860.75      928.70     34.23 o 
  15   4   4      606.95      608.16     46.54 o 
  16   4   4      284.35      288.49     43.16 o 
  17   4   4       78.26      102.20     47.54 o 
 -17   5   4      513.68      704.81     59.91 o 
 -16   5   4      163.73      124.60     52.86 o 
 -15   5   4      274.13      315.21     47.74 o 
 -14   5   4      402.67      425.22     43.96 o 
 -13   5   4      256.66      314.77    103.29 o 
 -12   5   4      137.43       56.33     54.02 o 
 -11   5   4      203.29      165.02     54.84 o 
 -10   5   4     3988.23     3669.24    111.90 o 
  -9   5   4     7967.38     7815.20    320.31 o 
  -8   5   4     5761.83     6416.09    595.04 o 
  -7   5   4      888.01      777.76     24.99 o 
  -6   5   4       26.14        5.21     14.58 o 
  -5   5   4      932.84     1151.29    167.69 o 
  -4   5   4    17127.86    18351.41    335.86 o 
  -3   5   4     9605.92     9221.88    147.82 o 
  -2   5   4      318.29      422.11     35.59 o 
  -1   5   4     3503.62     2987.06    112.80 o 
   0   5   4     6043.18     5931.95     42.36 o 
   1   5   4      766.93     1315.01     19.24 o 
   2   5   4     2854.78     3186.86     31.79 o 
   3   5   4     2479.01     2434.53     78.97 o 
   4   5   4        6.68        6.73     22.53 o 
   5   5   4    19045.56    20143.36    245.96 o 
   6   5   4      573.44      678.30     26.85 o 
   7   5   4     4101.29     4192.87     61.73 o 
   8   5   4     1011.51      781.45     30.38 o 
   9   5   4     2250.14     2333.31     90.45 o 
  10   5   4      310.23      328.37     34.42 o 
  11   5   4      629.67      495.39     44.45 o 
  12   5   4      281.96      321.80     29.58 o 
  13   5   4      429.31      434.08     46.95 o 
  14   5   4      643.75      590.04     39.30 o 
  15   5   4      210.64      223.56     41.10 o 
  16   5   4      453.62      386.61     47.28 o 
 -17   6   4      221.97      229.07     52.18 o 
 -16   6   4       21.85       28.43     48.43 o 
 -15   6   4      265.67      277.77     47.68 o 
 -14   6   4     1130.17      986.95     60.88 o 
 -13   6   4        2.52        6.25     61.74 o 
 -12   6   4      691.97      539.05     57.93 o 
 -11   6   4       61.21      110.22     53.30 o 
 -10   6   4     2303.56     2157.37    210.94 o 
  -9   6   4      633.24      560.22     30.78 o 
  -8   6   4     2320.32     1951.99     72.22 o 
  -7   6   4      224.56      102.80     35.92 o 
  -6   6   4      229.50      318.73     17.28 o 
  -5   6   4      682.30      419.17     27.86 o 
  -4   6   4     4102.82     4346.00     60.55 o 
  -3   6   4     2365.04     2155.62    135.87 o 
  -2   6   4     3026.82     3112.24     63.48 o 
  -1   6   4        9.49       29.19     18.78 o 
   0   6   4     1706.17     1572.58     13.09 o 
   1   6   4      269.33      211.35     57.10 o 
   2   6   4      564.78      439.40     19.17 o 
   3   6   4     4814.06     4389.82    154.73 o 
   4   6   4      807.43      557.74     25.66 o 
   5   6   4    11717.13    11815.93     50.64 o 
   6   6   4        9.26       53.56     26.56 o 
   7   6   4        0.45       71.36     28.98 o 
   8   6   4     1745.89     1571.99     36.59 o 
   9   6   4      507.71      488.72     34.02 o 
  10   6   4       51.78       67.18     32.49 o 
  11   6   4     4366.35     4257.48     43.08 o 
  12   6   4      266.80      302.53     51.74 o 
  13   6   4     3196.95     3371.08     95.94 o 
  14   6   4        9.35       10.19     38.09 o 
  15   6   4      602.68      643.42     47.61 o 
  16   6   4      454.47      400.88     48.83 o 
 -16   7   4      543.76      585.05     54.00 o 
 -15   7   4        3.13       97.84     76.25 o 
 -14   7   4       96.68       59.73     58.34 o 
 -13   7   4      459.18      438.82     61.26 o 
 -12   7   4     2723.60     2416.93     75.87 o 
 -11   7   4      156.61       86.31     56.57 o 
 -10   7   4       16.37        8.42     22.42 o 
  -9   7   4     2154.15     1816.23     56.14 o 
  -8   7   4       64.73       97.62     23.09 o 
  -7   7   4      518.00      428.52     29.81 o 
  -6   7   4       21.12       52.27     24.66 o 
  -5   7   4    10827.98    11562.49    644.57 o 
  -4   7   4      690.06      785.61     63.39 o 
  -3   7   4     5663.23     5920.49     90.03 o 
  -2   7   4     6435.69     6917.19     45.14 o 
  -1   7   4     1854.46     1346.75     53.91 o 
   0   7   4      502.97      762.75     25.57 o 
   1   7   4     3018.27     2731.04     54.52 o 
   2   7   4     9745.67     9073.98     51.16 o 
   3   7   4     1917.14     2207.10    114.21 o 
   4   7   4        1.05        1.50     19.26 o 
   5   7   4     5012.85     4963.71     85.48 o 
   6   7   4     5059.33     5200.26    100.63 o 
   7   7   4     4505.01     4251.43     59.33 o 
   8   7   4     2289.27     2354.54     70.22 o 
   9   7   4     2886.80     2687.15     46.91 o 
  10   7   4      366.89      348.13     36.77 o 
  11   7   4      224.46      221.78     28.25 o 
  12   7   4      763.61      745.97     37.63 o 
  13   7   4      267.32      278.11     52.08 o 
  15   7   4      707.11      511.57     41.81 o 
  16   7   4       21.54       26.29     40.37 o 
 -16   8   4      393.58      406.44     41.19 o 
 -15   8   4       75.91       86.48     73.95 o 
 -14   8   4     1017.24      957.06     79.95 o 
 -13   8   4      520.53      417.08     71.73 o 
 -12   8   4      120.34       68.94     66.26 o 
 -11   8   4       45.52       33.09     33.65 o 
 -10   8   4       20.80       13.74     23.56 o 
  -9   8   4     4054.20     3548.17    113.87 o 
  -8   8   4       88.79      114.25     37.92 o 
  -7   8   4       25.92       16.00     15.75 o 
  -6   8   4      943.27     1102.29     30.56 o 
  -5   8   4      843.48     1057.63     38.33 o 
  -4   8   4     2044.39     2468.36    116.06 o 
  -3   8   4      184.77      218.70     58.22 o 
  -2   8   4     1851.16     2175.88    305.91 o 
  -1   8   4      420.48      404.60     45.50 o 
   0   8   4       68.69       64.77     34.12 o 
   1   8   4     5847.19     5649.53    410.72 o 
   2   8   4     2177.29     2044.49     65.62 o 
   3   8   4     5193.64     4814.78     59.25 o 
   4   8   4    15195.69    14824.85    247.48 o 
   5   8   4     5160.25     4832.13     54.93 o 
   6   8   4        1.32       14.34     22.86 o 
   7   8   4     4138.09     3926.32     44.47 o 
   8   8   4      119.33       59.68     43.72 o 
   9   8   4      701.99      788.55     61.82 o 
  10   8   4      189.03      112.97     40.39 o 
  11   8   4      101.21       60.79     30.39 o 
  12   8   4      786.15      790.80     33.98 o 
  13   8   4     2018.84     1878.76     52.02 o 
  14   8   4        9.89      -12.04     53.90 o 
  15   8   4      965.58      943.46     46.71 o 
 -16   9   4       13.80       76.16     50.06 o 
 -15   9   4       23.20       61.61     68.52 o 
 -14   9   4      334.55      302.18     70.61 o 
 -13   9   4       99.40       87.85     33.46 o 
 -12   9   4      303.23      195.06     27.44 o 
 -11   9   4     7105.83     6393.86    256.64 o 
 -10   9   4     3074.83     3025.43    157.24 o 
  -9   9   4      100.10       87.56     23.22 o 
  -8   9   4     3616.49     3375.02    101.11 o 
  -7   9   4      237.30      201.63     18.84 o 
  -6   9   4      466.34      406.52     16.18 o 
  -5   9   4     6075.75     5266.81    195.78 o 
  -4   9   4      489.63      529.09     36.78 o 
  -3   9   4     3011.94     2759.81     67.07 o 
  -2   9   4    15623.10    16141.16    367.12 o 
  -1   9   4    13846.91    13114.28    547.98 o 
   0   9   4       90.08      162.26     79.77 o 
   1   9   4      322.82      411.33     46.58 o 
   2   9   4      349.31      169.57     29.13 o 
   3   9   4     1251.02     1128.40     30.15 o 
   4   9   4     2763.11     2943.93     96.19 o 
   5   9   4     1266.94     1220.03     47.27 o 
   6   9   4       50.19       99.62     31.47 o 
   7   9   4      376.52      258.18     27.78 o 
   8   9   4       50.69       27.41     24.21 o 
   9   9   4      556.70      492.60     26.81 o 
  10   9   4       62.59       41.59     24.69 o 
  11   9   4      343.85      265.55     27.27 o 
  12   9   4     1445.31     1340.03     45.97 o 
  13   9   4      680.18      621.03     43.80 o 
  14   9   4      299.01      321.53     43.27 o 
  15   9   4       29.51       34.18     42.73 o 
 -15  10   4        8.37       19.53     63.90 o 
 -14  10   4       14.52       24.03     59.09 o 
 -13  10   4      425.47      440.92     73.27 o 
 -12  10   4      153.88      166.29     41.24 o 
 -11  10   4     1359.50     1371.95    245.58 o 
 -10  10   4     1727.10     1393.20    182.95 o 
  -9  10   4      141.42      151.36     40.65 o 
  -8  10   4     1128.53     1143.65     46.35 o 
  -7  10   4     1480.89     1468.15     65.47 o 
  -6  10   4      823.56      852.65     45.81 o 
  -5  10   4       25.16       59.40     22.07 o 
  -4  10   4       72.58       52.95     28.33 o 
  -3  10   4      154.60      184.68     26.37 o 
  -2  10   4      336.18       96.49     28.49 o 
  -1  10   4        4.10       41.18     23.94 o 
   0  10   4      176.35      381.37    120.22 o 
   1  10   4     1068.51      940.14     88.99 o 
   2  10   4      894.94      820.14     36.07 o 
   3  10   4     2653.31     2664.79     74.95 o 
   4  10   4      145.12      100.06     23.74 o 
   5  10   4      600.20      527.26     23.66 o 
   6  10   4     1084.88     1290.04    131.50 o 
   7  10   4     2114.05     1947.74     37.38 o 
   8  10   4        3.19       33.51     23.48 o 
   9  10   4      121.39      159.69     24.52 o 
  10  10   4     1030.50      846.08     72.98 o 
  11  10   4       65.24       29.34     25.28 o 
  12  10   4      612.49      634.97     47.90 o 
  13  10   4     1408.09     1244.95     49.26 o 
  14  10   4      764.83      706.67     50.16 o 
 -14  11   4        7.73        4.98     65.67 o 
 -13  11   4      309.20      529.65     78.81 o 
 -12  11   4     4899.30     3481.82    899.51 o 
 -11  11   4     1072.18     1060.23    146.26 o 
 -10  11   4     3464.56     3233.63     52.30 o 
  -9  11   4        9.76        6.00     35.59 o 
  -8  11   4     1084.56      928.26     42.45 o 
  -7  11   4     3833.66     3457.98     57.54 o 
  -6  11   4      391.08      564.75     31.44 o 
  -5  11   4     1410.30     1483.88    123.43 o 
  -4  11   4      250.04      439.67     73.22 o 
  -3  11   4        9.88        1.35     22.98 o 
  -2  11   4     4137.78     4124.21    117.38 o 
  -1  11   4     1412.78     1293.75     28.75 o 
   0  11   4      795.08      579.45     55.38 o 
   1  11   4       20.47       18.53      9.73 o 
   2  11   4      998.08     1240.19     68.13 o 
   3  11   4      273.16      264.77     28.78 o 
   4  11   4     2010.79     2538.62     35.54 o 
   5  11   4        5.27       21.51     25.77 o 
   6  11   4      351.80      261.00     28.56 o 
   7  11   4      384.06      398.55     24.82 o 
   8  11   4      356.39      373.20     25.82 o 
   9  11   4        1.69        4.84     26.64 o 
  10  11   4       12.15       -4.63     30.47 o 
  11  11   4      143.86      143.17     33.96 o 
  12  11   4       81.09       79.37     35.07 o 
  13  11   4      254.62      257.71     42.30 o 
  14  11   4      327.62      306.47     42.08 o 
 -14  12   4       47.85       49.08     69.65 o 
 -13  12   4      215.98      191.11     77.10 o 
 -12  12   4       48.38       93.44     48.11 o 
 -11  12   4      439.44      562.80    121.48 o 
 -10  12   4     1942.73     1842.29    290.22 o 
  -9  12   4      413.93      442.12     67.25 o 
  -8  12   4        9.05       33.63     33.51 o 
  -7  12   4        5.62       51.10     33.93 o 
  -6  12   4      909.82     1022.05     45.63 o 
  -5  12   4      257.96      262.88     26.78 o 
  -4  12   4      572.14      720.67     28.32 o 
  -3  12   4      519.39      462.27     26.94 o 
  -2  12   4      765.61      558.90     85.16 o 
  -1  12   4     3074.46     3215.78     71.54 o 
   0  12   4     1485.40     1290.45     67.78 o 
   1  12   4      259.60      215.85     26.02 o 
   2  12   4      717.64      615.65     43.30 o 
   3  12   4      403.52      396.00     29.17 o 
   4  12   4     1580.32     1599.66     59.94 o 
   5  12   4      280.08      312.71     28.02 o 
   6  12   4       77.91       37.63     26.78 o 
   7  12   4      120.88      143.30     28.67 o 
   8  12   4      271.51      194.89     25.04 o 
   9  12   4      303.33      274.79     26.73 o 
  10  12   4        4.38        6.93     31.89 o 
  11  12   4       14.64       20.23     38.01 o 
  12  12   4      316.76      293.98     47.37 o 
  13  12   4      904.72      712.11    441.12 o 
 -13  13   4       47.24       99.03     77.89 o 
 -12  13   4     1853.36     1770.51    430.54 o 
 -11  13   4       10.90       79.22     49.48 o 
 -10  13   4     1800.84     1914.21     54.86 o 
  -9  13   4      157.44      209.20     45.92 o 
  -8  13   4     1105.42     1009.44     40.76 o 
  -7  13   4     1543.88     1357.13     65.80 o 
  -6  13   4        3.77       48.36     45.01 o 
  -5  13   4     1439.73     1401.70    171.69 o 
  -4  13   4     1093.22     1517.73    128.36 o 
  -3  13   4      433.59      434.43     65.57 o 
  -2  13   4     5263.34     5007.77     79.48 o 
  -1  13   4       41.19       94.76     24.70 o 
   0  13   4     5815.80     5644.84     99.39 o 
   1  13   4      133.33       82.37     26.73 o 
   2  13   4       81.27       39.27     24.83 o 
   3  13   4        1.98       -3.05     29.89 o 
   4  13   4       66.77      129.20     26.82 o 
   5  13   4      137.68      127.21     26.89 o 
   6  13   4      306.39      354.18     34.51 o 
   7  13   4      142.19      173.51     40.48 o 
   8  13   4     1729.46     1490.30     64.80 o 
   9  13   4      167.84       86.59     47.15 o 
  10  13   4       15.54       25.38     43.46 o 
  11  13   4      180.86      126.35     54.88 o 
  12  13   4        5.96       17.07     54.81 o 
 -12  14   4       24.47       78.50     57.71 o 
 -11  14   4       11.49       60.38     54.27 o 
 -10  14   4        4.14       87.38     53.34 o 
  -9  14   4      189.67      278.13     78.51 o 
  -8  14   4      221.53      130.96     35.27 o 
  -7  14   4      147.03      172.57     36.87 o 
  -6  14   4      648.25      797.58     61.58 o 
  -5  14   4       11.36       37.40     28.61 o 
  -4  14   4       50.89       45.28     28.61 o 
  -3  14   4     1196.43     1656.03     92.91 o 
  -2  14   4     1100.11     1018.64     40.62 o 
  -1  14   4      388.71      578.70     34.25 o 
   0  14   4        3.05       52.06     27.49 o 
   1  14   4     1861.18     1568.87     78.27 o 
   2  14   4      763.30      835.32     50.59 o 
   3  14   4     1063.58      957.30     79.42 o 
   4  14   4     2455.05     2398.29     97.06 o 
   5  14   4      363.68      286.19     53.15 o 
   6  14   4     4740.31     4498.42     73.25 o 
   7  14   4      161.15      114.44     49.92 o 
   8  14   4      166.58      165.75     52.66 o 
   9  14   4      361.08      231.50     62.61 o 
  10  14   4       58.72       45.79     50.29 o 
  11  14   4        0.91       53.20     64.62 o 
 -11  15   4       23.21       36.44     51.02 o 
 -10  15   4      136.14      184.91     51.41 o 
  -9  15   4       24.69        0.01     44.61 o 
  -8  15   4      135.57      155.98     36.91 o 
  -7  15   4        1.70       17.36     36.43 o 
  -6  15   4       11.28       36.83     67.71 o 
  -5  15   4      102.79       59.80     36.97 o 
  -4  15   4      379.55      456.10     30.24 o 
  -3  15   4      903.89      950.50    117.62 o 
  -2  15   4     2002.37     2353.99     80.02 o 
  -1  15   4        7.72       62.84     50.17 o 
   0  15   4     2510.67     2809.42    370.54 o 
   1  15   4        6.78       18.38     52.76 o 
   2  15   4      271.57      317.60    103.95 o 
   3  15   4       46.05       45.17     71.22 o 
   4  15   4      578.75      603.90     79.82 o 
   5  15   4        0.53       -2.58     80.44 o 
   6  15   4     2116.68     2084.24     84.79 o 
   7  15   4     1003.32      907.21    153.04 o 
   8  15   4     2071.97     1959.19    115.76 o 
   9  15   4       94.29       36.86     55.60 o 
  10  15   4        0.32       14.61     75.97 o 
  -9  16   4        8.20       20.49     37.52 o 
  -8  16   4      158.72       42.70     41.08 o 
  -7  16   4      502.44      470.79     41.37 o 
  -6  16   4        5.35       10.75     39.71 o 
  -5  16   4       19.01       27.22     40.77 o 
  -4  16   4      102.18      186.51     41.19 o 
  -3  16   4      241.71      210.94     55.77 o 
  -2  16   4      489.60      518.23     56.45 o 
  -1  16   4      718.39      712.35    182.01 o 
   0  16   4      767.09     1046.59    209.13 o 
   1  16   4     1043.06     1281.61     64.25 o 
   2  16   4        4.63       18.54     83.51 o 
   3  16   4      249.46      355.99     89.15 o 
   4  16   4     2282.70     2610.74     94.53 o 
   5  16   4      564.31      381.72     76.44 o 
   6  16   4     2955.37     3163.15    102.06 o 
   7  16   4      120.15      195.91     53.40 o 
   8  16   4      314.59      394.03     75.34 o 
   9  16   4       35.24       80.61     61.31 o 
  -8  17   4       71.10       65.60     42.91 o 
  -7  17   4      268.39      158.80     44.61 o 
  -6  17   4      127.81      167.53     41.66 o 
  -5  17   4      375.80      310.62     43.72 o 
  -4  17   4      917.50     1211.45     82.12 o 
  -3  17   4      314.44      438.79     60.55 o 
  -2  17   4      560.14     1003.39    100.94 o 
  -1  17   4      122.34      221.10     65.71 o 
   0  17   4      329.31      505.04     60.54 o 
   1  17   4     2002.56     2194.72    100.45 o 
   4  17   4      413.40      303.07     85.65 o 
   5  17   4        0.97       28.75     78.00 o 
   6  17   4       32.83       86.60     85.67 o 
   7  17   4      444.42      482.10    100.86 o 
  -5  18   4      493.71      599.98     68.81 o 
  -4  18   4      485.14      405.29     58.17 o 
  -3  18   4      917.98     1032.08     64.10 o 
  -2  18   4       14.55      160.21     66.84 o 
  -1  18   4       62.17       99.63     55.46 o 
   0  18   4       85.13      157.44     78.65 o 
   1  18   4       23.82      119.23     56.70 o 
   2  18   4      234.95       90.74     85.11 o 
   3  18   4       64.09       64.37     99.10 o 
   4  18   4        0.29      115.44     90.35 o 
   5  18   4      662.34      618.10     89.55 o 
 -17   0   5     2114.74     2203.38     87.83 o 
 -15   0   5     2776.49     3074.12     94.61 o 
 -13   0   5     5308.46     5138.89     99.87 o 
 -11   0   5     3269.40     3375.14     77.70 o 
  -9   0   5      222.57      367.12     50.32 o 
  -7   0   5    21655.88    22858.39    126.87 o 
  -5   0   5    30662.78    29776.30    337.08 o 
  -3   0   5     2476.42     2622.07     51.50 o 
  -1   0   5     4795.84     4917.03     40.66 o 
   1   0   5      671.11      658.84     26.28 o 
   3   0   5     8432.79    10734.52     63.33 o 
   5   0   5    10198.53    10853.91     84.41 o 
   7   0   5      237.06      402.95     21.85 o 
   9   0   5     1704.37     1596.46     34.00 o 
  11   0   5       70.96       74.75     31.73 o 
  13   0   5     3137.61     3493.66     54.94 o 
  15   0   5      395.69      434.46     41.13 o 
  17   0   5      354.53      397.09     74.13 o 
 -18   1   5        0.37       52.40     74.56 o 
 -17   1   5      104.85      116.97     48.93 o 
 -16   1   5      131.76      158.05     51.75 o 
 -15   1   5     1176.79     1280.68     98.91 o 
 -14   1   5      101.39       83.40     44.30 o 
 -13   1   5     2979.37     3249.60     82.16 o 
 -12   1   5     1205.65     1147.56    158.26 o 
 -11   1   5     1967.19     1843.08     72.30 o 
 -10   1   5       63.40       74.65     37.36 o 
  -9   1   5    14711.83    15181.65    173.25 o 
  -8   1   5      779.58      915.34     62.59 o 
  -7   1   5    12214.58    12310.76     95.22 o 
  -6   1   5     1514.36     1290.68     71.96 o 
  -5   1   5     1957.60     2068.69     23.04 o 
  -4   1   5      522.31      633.35     27.86 o 
  -3   1   5      251.00      274.36     21.07 o 
  -2   1   5     1690.28     1619.19     67.13 o 
  -1   1   5     1802.52     1915.39     16.44 o 
   0   1   5      396.90      391.16     15.78 o 
   1   1   5     2470.85     2542.65     63.80 o 
   2   1   5      755.25      907.13     22.68 o 
   3   1   5    24837.21    27274.41    298.22 o 
   4   1   5     1596.47     1629.34     26.68 o 
   5   1   5     2722.39     2607.60     88.44 o 
   6   1   5      605.07      746.39     56.36 o 
   7   1   5    19340.70    17858.01    120.76 o 
   8   1   5      221.94      270.36     17.12 o 
   9   1   5       60.94       57.08     18.20 o 
  10   1   5        5.95        4.97     23.90 o 
  11   1   5      101.68       92.28     21.47 o 
  12   1   5      193.06      185.69     23.89 o 
  13   1   5     1466.98     1456.82     31.11 o 
  14   1   5      789.65      690.91     37.50 o 
  15   1   5     2349.43     2423.37     39.67 o 
  16   1   5      111.62      156.56     34.02 o 
  17   1   5        8.97       41.46     58.60 o 
 -17   2   5      261.52      295.52     52.58 o 
 -16   2   5      137.34      130.75     50.64 o 
 -15   2   5     1450.81     1782.53     56.52 o 
 -14   2   5      734.11      782.44     74.35 o 
 -13   2   5     2509.99     2547.68    243.05 o 
 -12   2   5     4457.11     4493.16     64.77 o 
 -11   2   5     1950.30     2047.78    111.72 o 
 -10   2   5       83.00      117.83     39.08 o 
  -9   2   5      588.37      501.29     52.93 o 
  -8   2   5     8918.80     8592.29     89.57 o 
  -7   2   5      378.33      433.88     28.71 o 
  -6   2   5      301.14      205.50     22.03 o 
  -5   2   5     5378.61     5288.34     67.66 o 
  -4   2   5    47495.61    50045.77    309.63 o 
  -3   2   5       38.99       75.02      9.70 o 
  -2   2   5     7898.51     8545.77     30.73 o 
  -1   2   5    21694.91    23708.48    306.68 o 
   0   2   5      762.52      811.59     40.23 o 
   1   2   5      994.84      925.16     98.85 o 
   2   2   5     5356.66     5522.49     98.41 o 
   3   2   5     3614.26     4125.25     84.93 o 
   4   2   5    12779.41    15132.75    111.02 o 
   5   2   5     3169.68     3826.38     35.07 o 
   6   2   5      684.88      837.10     53.35 o 
   7   2   5     4020.81     4314.50    254.94 o 
   8   2   5     1309.31     1437.80     26.23 o 
   9   2   5     3469.08     3162.72     80.50 o 
  10   2   5      251.02      205.43     20.79 o 
  11   2   5        9.09       18.42     24.17 o 
  12   2   5       26.87       46.04     24.98 o 
  13   2   5     1086.99     1149.23     53.39 o 
  14   2   5      413.68      467.86     27.74 o 
  15   2   5       14.87       14.59     32.49 o 
  16   2   5     1128.53     1110.44     40.45 o 
  17   2   5        3.56       32.46     38.01 o 
 -16   3   5       10.20        2.68     46.86 o 
 -15   3   5       83.66       63.39     47.27 o 
 -14   3   5     2997.33     3211.83     95.58 o 
 -13   3   5       65.48      105.44     46.99 o 
 -12   3   5     1552.52     1676.85    127.87 o 
 -11   3   5      667.75      594.38    106.28 o 
 -10   3   5     1037.30      946.23     59.86 o 
  -9   3   5     3607.34     3655.47    125.48 o 
  -8   3   5      103.02      150.39     93.22 o 
  -7   3   5    16069.33    17405.90    554.14 o 
  -6   3   5    34608.48    33272.85    558.49 o 
  -5   3   5       56.50      105.98     21.16 o 
  -4   3   5       37.19       35.28     13.19 o 
  -3   3   5     6980.75     6849.21     63.78 o 
  -2   3   5    12595.33    13460.63    143.37 o 
  -1   3   5    16534.41    16671.38    142.65 o 
   0   3   5    15259.14    17757.59    202.39 o 
   1   3   5       24.24       65.29     10.56 o 
   2   3   5     1496.94     1519.82     43.47 o 
   3   3   5    22707.63    22674.96    211.55 o 
   4   3   5       29.33      108.83     23.12 o 
   5   3   5     3136.18     2862.58    134.51 o 
   6   3   5     4078.14     4563.09    132.39 o 
   7   3   5     4930.77     4358.57    176.94 o 
   8   3   5     1560.53     1639.70     33.44 o 
   9   3   5     6108.90     6378.18    166.01 o 
  10   3   5     3278.71     3032.63     68.86 o 
  11   3   5      429.83      374.96     26.85 o 
  12   3   5       12.35       16.04     28.74 o 
  13   3   5      845.92      903.94     52.92 o 
  14   3   5     1756.60     1827.87     33.60 o 
  15   3   5      573.82      562.60     34.82 o 
  16   3   5      189.06      256.43     37.00 o 
 -17   4   5      301.46      291.41     50.09 o 
 -16   4   5      619.66      691.53     54.24 o 
 -15   4   5       57.77       39.91     44.33 o 
 -14   4   5        3.10       65.21     66.82 o 
 -13   4   5       34.15       59.61     47.09 o 
 -12   4   5     7646.01     7921.31     78.79 o 
 -11   4   5     1141.31     1086.99     60.43 o 
 -10   4   5      745.52      828.76    121.72 o 
  -9   4   5     2193.61     2405.79     99.58 o 
  -8   4   5    22618.16    22538.40   1082.87 o 
  -7   4   5      237.82      182.21     61.55 o 
  -6   4   5       46.90       94.17     23.46 o 
  -5   4   5      236.97      214.91     48.45 o 
  -4   4   5     7853.60     7977.88    408.92 o 
  -3   4   5     4503.83     4877.79     90.10 o 
  -2   4   5       41.03       59.68      9.83 o 
  -1   4   5     3315.39     3185.78     21.08 o 
   0   4   5    65907.27    70156.55    442.97 o 
   1   4   5    12153.37    12156.85    236.36 o 
   2   4   5        0.78       36.99     18.25 o 
   3   4   5     3583.49     4265.90    132.14 o 
   4   4   5      114.60       72.34     26.71 o 
   5   4   5      665.71      552.65     29.35 o 
   6   4   5     5725.84     6053.91     47.23 o 
   7   4   5     2157.25     2548.90    103.85 o 
   8   4   5     6001.87     6152.66     38.96 o 
   9   4   5      836.49      699.42     24.85 o 
  10   4   5        6.39       16.39     23.11 o 
  11   4   5       47.60       14.19     25.47 o 
  12   4   5       49.05      143.36     57.51 o 
  13   4   5      587.29      494.47     39.56 o 
  14   4   5       95.80      101.12     37.74 o 
  15   4   5      658.12      652.03     36.00 o 
  16   4   5      772.51      867.05     40.33 o 
 -17   5   5     1160.76     1147.57     63.42 o 
 -16   5   5      367.65      414.57     54.69 o 
 -15   5   5       50.89       61.30     47.85 o 
 -14   5   5     4663.97     4658.49     71.45 o 
 -13   5   5        1.00       69.88     65.58 o 
 -12   5   5      373.62      342.28     63.26 o 
 -10   5   5     4442.19     4206.03    299.04 o 
  -9   5   5     2144.43     2199.31    200.77 o 
  -8   5   5     1715.19     1851.70    104.65 o 
  -7   5   5     4328.50     4630.96     69.53 o 
  -6   5   5     1203.68      823.40    163.69 o 
  -5   5   5       97.86      107.50     51.77 o 
  -4   5   5      310.51      421.96     68.08 o 
  -3   5   5    22069.47    22433.21    277.45 o 
  -2   5   5    28886.27    29756.94    350.49 o 
  -1   5   5     5647.26     6643.52     54.01 o 
   0   5   5     1512.74     1905.00     31.11 o 
   1   5   5     1149.69     1234.21     14.48 o 
   2   5   5    47216.25    49870.58    417.00 o 
   3   5   5     1866.75     1671.31     34.53 o 
   4   5   5     1158.41     1404.94     41.96 o 
   5   5   5      510.00      441.59     24.99 o 
   6   5   5    24914.31    25917.16    254.09 o 
   7   5   5      562.81      611.01     37.29 o 
   8   5   5      679.04      609.58     31.44 o 
   9   5   5       24.93       32.91     22.90 o 
  10   5   5     5105.98     4626.23     46.54 o 
  11   5   5     1107.88     1132.57     30.69 o 
  12   5   5      633.29      808.85     30.44 o 
  13   5   5      515.46      416.15     37.10 o 
  14   5   5     1065.28     1110.02     45.93 o 
  15   5   5       35.83       86.17     40.71 o 
  16   5   5      233.49      286.77     37.84 o 
 -17   6   5        0.57        4.20     67.60 o 
 -16   6   5     1546.46     1716.55    179.80 o 
 -15   6   5     2412.69     2507.31    162.69 o 
 -14   6   5       74.76      120.11     50.99 o 
 -13   6   5      121.75       78.82     55.64 o 
 -12   6   5      196.37       86.86     62.79 o 
 -11   6   5     3360.46     3438.49     84.52 o 
 -10   6   5     2335.46     2414.72     43.15 o 
  -9   6   5     2968.36     2621.40     40.34 o 
  -8   6   5     4979.31     4671.50     63.82 o 
  -7   6   5     5013.11     5468.65    169.28 o 
  -6   6   5     2267.60     2403.34     77.81 o 
  -5   6   5     5137.59     4721.88    409.35 o 
  -4   6   5     8604.29     8108.88    814.09 o 
  -3   6   5     5903.08     5306.10    518.72 o 
  -2   6   5      510.65      824.84     72.11 o 
  -1   6   5      106.63       72.92      8.83 o 
   0   6   5    20768.80    19413.48    172.66 o 
   1   6   5    10619.48    11378.58    170.54 o 
   2   6   5       24.55       68.88     23.75 o 
   3   6   5    17861.90    18370.60    123.05 o 
   4   6   5     2203.46     2062.35     53.21 o 
   5   6   5     2360.15     2196.92     35.43 o 
   6   6   5     1061.69     1092.38     33.79 o 
   7   6   5      258.27      352.38     28.96 o 
   8   6   5     2995.19     3144.88     45.49 o 
   9   6   5     1108.29     1140.13     36.58 o 
  10   6   5       51.82       72.83     34.59 o 
  11   6   5     1651.90     1588.28     69.28 o 
  12   6   5      388.52      396.48     48.92 o 
  13   6   5       18.85        9.34     57.44 o 
  14   6   5        0.03      -11.53     51.43 o 
  15   6   5       21.28       21.63     52.74 o 
  16   6   5       29.87       20.02     38.39 o 
 -16   7   5        7.80       26.90     50.97 o 
 -15   7   5       14.76       85.99     68.70 o 
 -14   7   5      319.15      346.21     66.24 o 
 -13   7   5      205.78      234.04     69.52 o 
 -11   7   5      241.12      160.11     60.52 o 
 -10   7   5        2.34       27.60     29.45 o 
  -9   7   5     4151.45     3969.53    105.63 o 
  -8   7   5        5.29       14.61     26.42 o 
  -7   7   5     1080.18     1260.78     33.61 o 
  -6   7   5       58.22       13.30     22.48 o 
  -5   7   5       15.11       42.65     21.36 o 
  -4   7   5     4840.34     4453.52    242.98 o 
  -3   7   5     3367.21     2910.59    273.04 o 
  -2   7   5      236.56      148.40     50.20 o 
  -1   7   5    19189.75    19261.71    867.24 o 
   0   7   5      266.51      263.29      8.64 o 
   1   7   5    15202.31    14808.37     96.40 o 
   2   7   5     6942.16     6030.19    168.06 o 
   3   7   5     1452.28     1653.58     24.83 o 
   4   7   5     4948.93     4181.18     50.43 o 
   5   7   5       26.49       61.48     23.20 o 
   6   7   5    12943.13    12826.53     58.75 o 
   7   7   5     5269.71     5201.98     52.38 o 
   8   7   5     2176.05     2042.52     42.79 o 
   9   7   5     4320.34     4643.52     62.33 o 
  10   7   5       16.32       12.24     36.80 o 
  11   7   5      190.04      190.41     26.39 o 
  12   7   5     1402.45     1443.80     44.50 o 
  13   7   5        1.65        3.28     39.56 o 
  14   7   5      307.99      274.76     41.79 o 
  15   7   5       18.47       14.56     45.43 o 
 -16   8   5      202.42      309.73     80.54 o 
 -15   8   5      636.18      690.57     81.05 o 
 -14   8   5      207.57      189.79     69.90 o 
 -13   8   5      442.43      419.75     67.00 o 
 -12   8   5     1443.48     1405.89     77.31 o 
 -11   8   5      120.32       71.73     61.47 o 
 -10   8   5     4567.79     4687.34     49.46 o 
  -9   8   5     1867.17     2171.80     41.12 o 
  -8   8   5      201.07      287.84     61.58 o 
  -7   8   5     2566.22     2405.16     29.86 o 
  -6   8   5      131.44      147.57     25.32 o 
  -5   8   5     5117.02     4583.38    125.29 o 
  -4   8   5      954.17      831.46     45.44 o 
  -3   8   5       11.36       61.44     29.85 o 
  -2   8   5     4402.85     4057.40     39.74 o 
  -1   8   5        7.95       29.33     23.15 o 
   0   8   5       71.61      186.55     14.77 o 
   1   8   5     7898.93     8072.26     45.44 o 
   2   8   5     1951.54     1873.78     61.99 o 
   3   8   5     4157.02     3893.54    338.08 o 
   4   8   5      166.65      183.00     30.47 o 
   5   8   5     2263.19     2156.87     69.64 o 
   6   8   5     8588.43     8500.71    184.30 o 
   7   8   5     1896.37     1865.10     68.08 o 
   8   8   5     1676.88     1715.81     34.63 o 
   9   8   5      276.30      256.87     34.35 o 
  10   8   5      319.99      296.75     36.61 o 
  11   8   5       37.92       10.61     36.54 o 
  12   8   5     2094.36     2060.78     49.15 o 
  13   8   5      127.77      103.67     39.05 o 
  14   8   5      773.25      683.68     49.29 o 
  15   8   5        9.11        5.56     43.14 o 
 -15   9   5      723.75      689.86     81.01 o 
 -14   9   5      352.82      362.79     77.33 o 
 -12   9   5      741.60      613.73     64.17 o 
 -11   9   5       20.17       42.52     67.12 o 
 -10   9   5       21.43       20.66     61.54 o 
  -9   9   5      286.68      305.80     25.66 o 
  -8   9   5     1596.95     1370.13     47.73 o 
  -7   9   5      619.51      712.12     35.76 o 
  -6   9   5     1529.22     1374.43     39.75 o 
  -5   9   5     3607.37     3518.20     48.01 o 
  -4   9   5       24.00       23.02     24.98 o 
  -3   9   5      103.98       99.85     23.78 o 
  -2   9   5     1702.83     1670.30     99.48 o 
  -1   9   5    13154.69    11829.53    847.36 o 
   0   9   5     5936.03     6006.32    307.46 o 
   1   9   5     1539.10     1470.99    138.06 o 
   2   9   5       16.65       30.94     15.36 o 
   3   9   5       72.91       83.81     16.41 o 
   4   9   5    11862.57    11317.43    152.56 o 
   5   9   5      523.05      431.29     30.40 o 
   6   9   5      633.23      644.78     27.64 o 
   7   9   5     1404.91     1273.69     31.82 o 
   8   9   5     1578.67     1388.71     40.16 o 
   9   9   5      397.56      497.02     35.03 o 
  10   9   5      418.91      416.06     34.45 o 
  11   9   5      232.23      228.24     31.08 o 
  12   9   5     1105.58     1149.70     38.48 o 
  13   9   5      746.44      759.03     46.68 o 
  14   9   5      863.74      773.72     48.99 o 
  15   9   5      564.98      559.82     46.13 o 
 -15  10   5       43.00       28.49     70.71 o 
 -14  10   5      296.48      330.81     69.72 o 
 -13  10   5     3262.45     3199.51     90.63 o 
 -12  10   5       75.28      130.43     73.61 o 
 -11  10   5     4486.90     4105.24     94.50 o 
 -10  10   5     4820.11     4581.58     91.94 o 
  -9  10   5      234.09      285.40     67.80 o 
  -8  10   5     2331.42     2385.87    130.31 o 
  -7  10   5     2218.98     1917.10     57.58 o 
  -6  10   5      281.18      323.31     26.05 o 
  -5  10   5     1397.37     1581.25     70.32 o 
  -4  10   5     2053.16     1846.15     45.04 o 
  -3  10   5     1172.04     1325.17     30.88 o 
  -2  10   5     7343.41     7445.05    188.02 o 
  -1  10   5      572.72      572.69     31.88 o 
   0  10   5      884.07      934.91     34.98 o 
   1  10   5      167.28      162.56     75.56 o 
   2  10   5      881.43      856.30    114.79 o 
   3  10   5      178.23      261.97    126.26 o 
   4  10   5       56.16       44.89     24.68 o 
   5  10   5        3.00       29.02     24.38 o 
   6  10   5     5914.89     5825.85     96.38 o 
   7  10   5      814.49      514.21     47.83 o 
   8  10   5       52.10       53.96     24.66 o 
   9  10   5      293.53      308.47     29.27 o 
  10  10   5     1812.18     1519.15     36.46 o 
  11  10   5      297.68      211.25     37.75 o 
  12  10   5     1545.07     1518.13     50.41 o 
  13  10   5       95.33       69.40     37.22 o 
  14  10   5      591.96      500.90     48.75 o 
 -14  11   5     1004.45      987.28     71.48 o 
 -13  11   5      127.15      105.29     75.63 o 
 -12  11   5      374.88      365.24     64.81 o 
 -11  11   5        4.26       28.28     68.73 o 
 -10  11   5       95.31      132.30     39.43 o 
  -9  11   5      660.81      597.73     43.18 o 
  -8  11   5      677.86      756.89     35.84 o 
  -7  11   5      927.19     1078.47     69.37 o 
  -6  11   5       31.81       38.07     25.98 o 
  -5  11   5     3195.99     2920.35     75.96 o 
  -4  11   5     8185.87     8520.08    180.97 o 
  -3  11   5     2289.77     2016.85     69.79 o 
  -2  11   5      494.14      455.31     27.99 o 
  -1  11   5     1708.20     1559.03    119.67 o 
   0  11   5      550.45      479.74     48.53 o 
   1  11   5     2747.28     2364.09    137.36 o 
   2  11   5      606.99      485.29     44.56 o 
   3  11   5      100.83       77.13     17.53 o 
   4  11   5     1691.19     1683.82     63.12 o 
   5  11   5     1170.81     1037.24     27.71 o 
   6  11   5      751.84      713.13     26.77 o 
   7  11   5      371.42      314.48     41.48 o 
   8  11   5      146.75      116.93     24.60 o 
   9  11   5       27.56       17.59     25.01 o 
  10  11   5        4.32       13.75     29.32 o 
  11  11   5      360.80      335.55     37.50 o 
  12  11   5     2573.46     2526.54     90.64 o 
  13  11   5     1171.27     1264.09     48.98 o 
 -13  12   5     1461.76     1606.71     90.91 o 
 -12  12   5      126.69      146.32     69.77 o 
 -11  12   5     5621.53     5340.79    103.13 o 
 -10  12   5     3266.74     3769.99    209.22 o 
  -9  12   5     2172.52     2140.54    144.71 o 
  -8  12   5      149.18       99.92     34.36 o 
  -7  12   5      209.69      128.04     33.92 o 
  -6  12   5     1787.41     1912.41    181.99 o 
  -5  12   5      680.31      479.97     31.66 o 
  -4  12   5        0.32       23.07     24.63 o 
  -3  12   5      418.30      661.69     84.40 o 
  -2  12   5     2595.71     2803.07     99.62 o 
  -1  12   5     1946.63     1921.90     73.22 o 
   0  12   5      877.50      846.62     50.11 o 
   1  12   5     3363.63     3486.19    140.41 o 
   2  12   5      170.51      141.40     30.42 o 
   3  12   5      837.66      721.61     35.24 o 
   4  12   5      206.55      174.71     32.41 o 
   5  12   5      140.27       79.35     27.57 o 
   6  12   5       98.59      165.52     28.83 o 
   7  12   5        4.14       18.74     25.28 o 
   8  12   5       30.26       22.06     25.88 o 
   9  12   5      244.64      299.90     38.75 o 
  10  12   5       12.39       34.83     27.88 o 
  11  12   5       46.21       24.76     33.65 o 
  12  12   5        1.64        3.22     35.69 o 
  13  12   5       49.19       30.10     37.40 o 
 -13  13   5      126.05      141.97     79.74 o 
 -12  13   5        7.26       43.03     76.48 o 
 -11  13   5     1078.49     1129.26     83.78 o 
 -10  13   5       29.67      145.39     38.08 o 
  -9  13   5      870.98      978.72     69.95 o 
  -8  13   5       28.26       76.51     37.07 o 
  -7  13   5       47.48       49.36     35.11 o 
  -6  13   5      699.92      645.64     93.77 o 
  -5  13   5      314.39      481.35     69.05 o 
  -4  13   5     2052.69     2400.70     42.78 o 
  -3  13   5     2583.32     2566.36    104.63 o 
  -2  13   5     2038.71     2146.97    119.47 o 
  -1  13   5      492.27      296.43     42.94 o 
   0  13   5       65.76      149.66     31.81 o 
   1  13   5     1089.12     1160.24     45.65 o 
   2  13   5      119.44      131.50     31.24 o 
   3  13   5     3048.92     3174.76    110.89 o 
   4  13   5      364.95      376.05     38.06 o 
   5  13   5     4939.71     4200.71     77.08 o 
   6  13   5       12.10       23.39     28.71 o 
   7  13   5      458.35      353.85     33.31 o 
   8  13   5      846.04      775.32     46.99 o 
   9  13   5      500.92      493.30     40.19 o 
  10  13   5      295.05      169.03     74.30 o 
  11  13   5     1485.75     1141.60    384.86 o 
  12  13   5      580.10      576.83    227.18 o 
 -12  14   5       23.49       54.95     79.51 o 
 -11  14   5      882.07     1284.32     87.83 o 
 -10  14   5      460.62      646.93    143.19 o 
  -9  14   5     1416.84     1253.69    127.88 o 
  -8  14   5       18.50       13.57     35.60 o 
  -7  14   5      117.13      117.30     36.88 o 
  -6  14   5      532.39      795.22     70.31 o 
  -5  14   5      548.42      540.16     30.72 o 
  -4  14   5       68.28      177.58     40.00 o 
  -3  14   5     3811.03     4463.56    260.96 o 
  -2  14   5      154.66      181.44     27.39 o 
  -1  14   5      676.10      779.19     36.98 o 
   0  14   5      382.86      281.43     32.70 o 
   1  14   5       65.10      115.48     30.99 o 
   2  14   5        6.13       19.32     31.14 o 
   3  14   5        5.60       12.74     30.57 o 
   4  14   5       53.59       33.38     32.61 o 
   5  14   5     1881.74     2000.77     97.65 o 
   6  14   5        2.84       36.12     46.58 o 
   7  14   5     1367.97     1201.59    240.02 o 
   8  14   5      215.92      149.77     54.27 o 
   9  14   5       53.96       36.50     51.01 o 
  10  14   5       72.82       75.69     55.62 o 
  11  14   5      183.86      165.15     53.35 o 
 -10  15   5      158.50      116.36     53.75 o 
  -9  15   5       45.82      118.24     40.23 o 
  -8  15   5       15.19       17.10     34.90 o 
  -7  15   5      251.41      169.08     37.01 o 
  -6  15   5      108.95      214.16     42.17 o 
  -5  15   5       69.79      174.98     30.37 o 
  -4  15   5      414.75      288.69     30.27 o 
  -3  15   5     2735.65     2683.85    101.99 o 
  -2  15   5      139.86       78.39     37.75 o 
  -1  15   5      111.63       95.20     31.72 o 
   0  15   5      596.96      943.78     85.00 o 
   1  15   5      175.93      159.97     83.87 o 
   2  15   5      278.97      397.81     77.05 o 
   3  15   5     3095.73     3574.99    110.55 o 
   4  15   5      337.87      379.07     81.37 o 
   5  15   5     4313.06     4467.89    110.68 o 
   6  15   5      335.12      197.19     51.15 o 
   7  15   5       73.09      136.98     57.15 o 
   8  15   5      482.81      378.00    113.68 o 
   9  15   5        8.35       20.58     49.57 o 
  10  15   5        0.22        2.43     58.44 o 
  -9  16   5      384.69      439.05     43.76 o 
  -8  16   5      644.98      386.39     42.54 o 
  -7  16   5      500.28      426.34     39.45 o 
  -6  16   5      159.50      110.87     40.12 o 
  -5  16   5       35.20       26.59     36.98 o 
  -4  16   5      384.71      333.36     41.49 o 
  -3  16   5     2810.81     3195.43    107.31 o 
  -2  16   5     1237.75     1372.11    148.38 o 
  -1  16   5      425.62      619.74     58.12 o 
   0  16   5      161.10       19.12     88.08 o 
   1  16   5      313.43       70.19     83.69 o 
   2  16   5      407.30      283.96     77.85 o 
   3  16   5      213.42      429.39     88.25 o 
   4  16   5        2.87       29.94     92.46 o 
   5  16   5     1257.68     1221.62    103.74 o 
   6  16   5      425.54      755.71    100.81 o 
   7  16   5      574.49      764.30     85.86 o 
   8  16   5      275.05      263.74     58.44 o 
  -7  17   5       49.00       30.06     52.87 o 
  -6  17   5       31.06       41.84     41.17 o 
  -5  17   5       18.14      100.02     45.70 o 
  -4  17   5     2661.45     2819.81     57.26 o 
  -3  17   5       34.99       59.06     53.57 o 
  -2  17   5      494.23      460.76     85.73 o 
  -1  17   5       18.04       12.27     90.03 o 
   0  17   5       45.18        7.15     88.75 o 
   1  17   5       89.16      143.87     76.15 o 
   3  17   5      120.99      277.12     77.87 o 
   4  17   5     2967.19     3344.28    118.75 o 
   5  17   5     1382.36     1841.72    110.57 o 
   6  17   5      514.10      482.67     96.13 o 
  -5  18   5      860.16     1059.85     60.55 o 
  -4  18   5       13.70      133.39     45.47 o 
  -3  18   5      256.92      528.41    209.37 o 
  -2  18   5     2086.50     2554.24    109.75 o 
  -1  18   5      140.12      136.91     96.19 o 
   1  18   5      331.83      226.74     79.50 o 
   2  18   5      374.56      448.09    101.45 o 
   3  18   5       74.07       98.70     83.66 o 
   4  18   5       16.80       71.69     85.60 o 
 -16   0   6     1901.57     2016.49     91.01 o 
 -12   0   6    11737.59    11831.40    129.16 o 
 -10   0   6     1743.14     1484.88     64.44 o 
  -8   0   6      236.65      397.26     51.65 o 
  -6   0   6      981.42     1110.82     35.24 o 
  -4   0   6    26849.80    28475.09    421.42 o 
  -2   0   6     1775.78     2214.94     38.14 o 
   0   0   6     4261.14     4436.31     43.17 o 
   2   0   6      456.13      400.63     24.18 o 
   4   0   6    30962.48    31873.75    260.01 o 
   6   0   6       47.66       34.90     16.20 o 
   8   0   6    20251.27    19639.19    184.02 o 
  10   0   6      363.58      403.51     59.53 o 
  12   0   6     4688.95     4367.54     53.71 o 
  14   0   6       18.99        8.46     36.74 o 
  16   0   6     2404.44     2606.20     92.50 o 
 -17   1   6       56.02      114.62     51.06 o 
 -16   1   6      590.95      687.24     57.09 o 
 -15   1   6        6.11       35.73     63.88 o 
 -14   1   6      130.77      127.88     46.46 o 
 -13   1   6      112.83       94.39     45.87 o 
 -12   1   6     2158.62     1965.92    128.48 o 
 -11   1   6     2517.30     2466.44     56.68 o 
 -10   1   6     5937.00     6495.96     67.68 o 
  -9   1   6      449.74      460.65     67.30 o 
  -8   1   6     1987.99     1581.83     39.69 o 
  -7   1   6       77.46      114.35     31.92 o 
  -6   1   6     4663.58     5359.66    100.02 o 
  -5   1   6      726.59      750.10     43.49 o 
  -4   1   6     8780.98     9018.45     41.94 o 
  -3   1   6      351.83      394.24     11.88 o 
  -2   1   6     4569.57     4852.40     81.13 o 
  -1   1   6        2.25        3.06     16.29 o 
   0   1   6    11326.58    12166.79     64.02 o 
   1   1   6     1123.73     1202.96    124.51 o 
   2   1   6    11145.74    12071.34    323.92 o 
   3   1   6     1213.30     1293.58     21.31 o 
   4   1   6      145.70      198.51      9.02 o 
   5   1   6      201.86      140.16     18.59 o 
   6   1   6      763.19      776.37     14.68 o 
   7   1   6     8189.27     8126.69    209.18 o 
   8   1   6      640.26      615.55     18.66 o 
   9   1   6        4.16       16.72     18.07 o 
  10   1   6    22472.55    22577.55    117.57 o 
  11   1   6      703.60      878.81     83.09 o 
  12   1   6      165.43      220.51     23.67 o 
  13   1   6      343.11      342.72     25.25 o 
  14   1   6     4709.02     4809.03     42.73 o 
  15   1   6       65.82       74.01     33.61 o 
  16   1   6      121.70      179.29     44.68 o 
 -17   2   6      886.23      910.55     57.98 o 
 -16   2   6      151.31      108.80     52.90 o 
 -15   2   6        5.77       59.29     66.01 o 
 -14   2   6       10.71        1.14     46.07 o 
 -13   2   6     1133.63     1132.65     97.14 o 
 -12   2   6     3233.22     3668.56     60.82 o 
 -11   2   6      533.15      672.14     71.68 o 
 -10   2   6      694.20      691.63     44.65 o 
  -9   2   6     7279.23     7011.91     92.83 o 
  -8   2   6      235.37      274.35     49.86 o 
  -7   2   6     1292.47     1462.17     36.73 o 
  -6   2   6    13359.07    13936.12     92.71 o 
  -5   2   6     2601.17     2808.48     99.37 o 
  -4   2   6    10086.91    10040.54    306.76 o 
  -3   2   6     6557.40     7308.95    102.41 o 
  -2   2   6      878.63      882.29     20.50 o 
  -1   2   6      208.34      126.48     14.17 o 
   0   2   6      278.22      363.83     11.11 o 
   1   2   6     3743.57     3858.90    170.54 o 
   2   2   6     7226.90     8516.89    371.18 o 
   3   2   6     2556.00     2431.82     22.49 o 
   4   2   6    32607.90    33673.57    321.34 o 
   5   2   6      345.41      205.20     24.35 o 
   6   2   6     2009.86     1887.00     18.04 o 
   7   2   6        5.44       -3.37     13.56 o 
   8   2   6     5301.90     4892.36    148.30 o 
   9   2   6     2826.41     2936.14    139.54 o 
  10   2   6       34.40       47.37     19.92 o 
  11   2   6     6607.87     5927.98    107.19 o 
  12   2   6     1020.37     1068.61    107.28 o 
  13   2   6        0.37        5.88     23.22 o 
  14   2   6       19.52       32.67     30.86 o 
  15   2   6      239.36      261.45     32.94 o 
  16   2   6      705.56      756.43     41.77 o 
 -17   3   6       30.80       28.15     51.23 o 
 -16   3   6      714.47      770.51    101.24 o 
 -15   3   6      247.95      234.46     48.25 o 
 -14   3   6      138.88      181.19     57.61 o 
 -13   3   6      642.98      596.55     79.77 o 
 -12   3   6     1149.12     1169.84     52.41 o 
 -11   3   6     9445.96     9513.26     80.95 o 
 -10   3   6     1722.94     1554.39    185.95 o 
  -9   3   6     2951.78     2850.55     68.66 o 
  -8   3   6     2781.34     2772.50    221.37 o 
  -7   3   6      328.15      342.50     72.14 o 
  -6   3   6     8096.57     8074.31    375.24 o 
  -5   3   6      413.26      502.25     24.01 o 
  -4   3   6     3453.37     3484.47    111.18 o 
  -3   3   6    11938.36    11658.78    117.52 o 
  -2   3   6     1801.52     1648.99     73.00 o 
  -1   3   6     5972.86     6141.95    123.08 o 
   0   3   6     4296.17     4537.65     72.65 o 
   1   3   6      355.52      433.71     26.15 o 
   2   3   6     2862.86     2837.53    231.55 o 
   3   3   6     4915.20     5287.17     37.60 o 
   4   3   6     1190.70     1124.86     87.34 o 
   5   3   6     1979.43     1778.21     74.26 o 
   6   3   6     1269.14     1116.65     77.72 o 
   7   3   6     8446.89     8498.52     97.76 o 
   8   3   6     1176.40     1150.58     23.64 o 
   9   3   6     2416.51     2754.67     29.84 o 
  10   3   6     1211.00     1094.94    107.81 o 
  11   3   6     1177.38     1254.41     71.40 o 
  12   3   6       66.55       80.45     23.27 o 
  13   3   6      189.43      145.48     29.43 o 
  14   3   6      238.18      282.89     33.20 o 
  15   3   6      555.64      550.93     34.66 o 
  16   3   6      108.40       98.36     36.00 o 
 -17   4   6       25.95        9.72     50.64 o 
 -16   4   6      160.64      136.84     49.30 o 
 -15   4   6        4.36       22.16     42.76 o 
 -14   4   6      109.23      176.18     70.68 o 
 -13   4   6     2856.63     3034.28     91.26 o 
 -12   4   6        5.09       22.65     63.57 o 
 -11   4   6     1918.86     1998.33     72.56 o 
 -10   4   6     1284.82     1454.29    163.12 o 
  -9   4   6       24.45       34.75     19.69 o 
  -8   4   6     2758.74     2623.36    323.43 o 
  -7   4   6      469.48      578.54     89.69 o 
  -6   4   6     5849.73     5392.88     46.58 o 
  -5   4   6    19883.48    18882.90    365.76 o 
  -4   4   6     5973.46     5513.41     33.85 o 
  -3   4   6    13879.66    13893.97    246.96 o 
  -2   4   6     2404.17     2053.67     23.11 o 
  -1   4   6     7715.37     9701.98     39.29 o 
   0   4   6     6241.95     6890.81     60.12 o 
   1   4   6    14363.86    15257.60    453.74 o 
   2   4   6      495.59      601.00     47.36 o 
   3   4   6    35459.84    38020.69    296.79 o 
   4   4   6     4947.17     4855.20     72.42 o 
   5   4   6     8441.93     9318.27    152.32 o 
   6   4   6      156.26       83.79     14.23 o 
   7   4   6      441.38      610.49     18.11 o 
   8   4   6     4128.96     4481.33     95.89 o 
   9   4   6     1268.33     1444.04     81.61 o 
  10   4   6      607.93      750.13     44.87 o 
  11   4   6     5864.63     5789.07    152.74 o 
  12   4   6     1413.86     1244.29     57.69 o 
  13   4   6       66.00       58.89     30.57 o 
  14   4   6     1135.87      976.54     43.19 o 
  15   4   6      276.36      254.85     32.81 o 
  16   4   6        2.06       -3.04     43.12 o 
 -17   5   6      163.09      236.70     57.14 o 
 -16   5   6       53.89       84.50     49.07 o 
 -15   5   6       65.22       62.21     52.28 o 
 -14   5   6      334.77      452.04     70.08 o 
 -13   5   6      645.07      596.82     61.41 o 
 -12   5   6       22.03       33.22     63.81 o 
 -11   5   6     3646.98     3389.29     80.17 o 
 -10   5   6     4187.47     4244.61    144.85 o 
  -9   5   6     1919.99     2076.34    271.49 o 
  -8   5   6     3124.01     2810.20     56.24 o 
  -7   5   6     2211.32     1903.81     96.23 o 
  -6   5   6       94.65      152.37     51.83 o 
  -5   5   6     2212.09     2291.66    238.22 o 
  -4   5   6      351.21      452.12     15.04 o 
  -3   5   6    14934.29    12999.04     75.51 o 
  -2   5   6      879.45     1082.25     35.38 o 
  -1   5   6     1783.17     2601.52     83.12 o 
   0   5   6     4020.64     3786.70    101.79 o 
   1   5   6    20069.20    21313.58    335.46 o 
   2   5   6     7617.64     8768.17    757.96 o 
   3   5   6     2347.67     2279.57    106.80 o 
   4   5   6     1459.66     1355.04     22.90 o 
   5   5   6     2156.19     2260.51     34.95 o 
   6   5   6      242.70      234.42     27.88 o 
   7   5   6      627.57      713.45     18.75 o 
   8   5   6      712.80      629.56     20.02 o 
   9   5   6     2174.22     2356.98     28.47 o 
  10   5   6      222.92      375.38     52.28 o 
  11   5   6       83.64      128.89     22.52 o 
  12   5   6      143.68      100.31     29.55 o 
  13   5   6        9.40       10.48     37.01 o 
  14   5   6      477.55      444.47     37.51 o 
  15   5   6      828.20      823.87     37.73 o 
  16   5   6      517.67      571.52     37.19 o 
 -17   6   6        4.49       10.41     57.14 o 
 -16   6   6      594.29      663.45     60.68 o 
 -15   6   6       35.28      103.10     51.17 o 
 -14   6   6      180.69      203.12     67.68 o 
 -13   6   6     1404.70     1266.83     74.99 o 
 -12   6   6     1044.14     1156.10     75.09 o 
 -11   6   6       17.87       -3.24     63.55 o 
 -10   6   6       35.71       25.60     25.74 o 
  -9   6   6     4199.10     4056.66    138.65 o 
  -8   6   6     1259.63     1057.97     51.47 o 
  -7   6   6      321.29      371.75     41.17 o 
  -6   6   6      313.21      381.65    176.48 o 
  -5   6   6    26507.42    25765.79   1116.05 o 
  -4   6   6     1349.09     1486.77    145.19 o 
  -3   6   6    17161.14    16213.61    254.76 o 
  -2   6   6     9689.00     9157.02    190.37 o 
  -1   6   6     1581.31     1388.48     42.77 o 
   0   6   6       41.74       83.62     16.42 o 
   1   6   6     4241.03     5029.39    109.00 o 
   2   6   6     1147.76     1308.77     24.51 o 
   3   6   6    19012.26    18155.81    428.23 o 
   4   6   6    17903.37    19247.29    390.89 o 
   5   6   6     4801.90     4618.95     85.98 o 
   6   6   6     2973.34     2829.25     37.19 o 
   7   6   6     3601.16     3508.19     88.45 o 
   8   6   6     1701.25     1726.69     38.84 o 
   9   6   6       28.43       15.34     26.40 o 
  10   6   6       14.97       27.64     23.83 o 
  11   6   6     1871.74     1702.16     45.43 o 
  12   6   6       36.45       31.05     49.68 o 
  13   6   6      113.42       97.34     32.22 o 
  14   6   6      640.67      549.70     35.23 o 
 -16   7   6      116.27      157.43     54.46 o 
 -15   7   6       19.91       80.06     60.42 o 
 -14   7   6      583.36      653.34     73.99 o 
 -13   7   6       69.81       30.42     69.11 o 
 -12   7   6      149.58       62.58     66.47 o 
 -11   7   6      449.15      238.17     64.57 o 
 -10   7   6       46.61       88.70     54.49 o 
  -9   7   6     1487.28     1287.53     40.30 o 
  -8   7   6      669.25      605.80     39.00 o 
  -7   7   6     1191.52     1360.22     76.68 o 
  -6   7   6     4761.20     4601.92    332.74 o 
  -5   7   6      353.19      395.26     29.89 o 
  -4   7   6        6.51       72.71     41.67 o 
  -3   7   6     4965.36     4505.03    511.19 o 
  -2   7   6     2230.64     2071.65     90.09 o 
  -1   7   6     4211.04     3790.75    122.85 o 
   0   7   6      917.63      809.36     45.02 o 
   1   7   6     3993.05     3428.33    108.04 o 
   2   7   6    20504.91    22220.30    999.88 o 
   3   7   6        5.67       26.91     16.18 o 
   4   7   6    16931.00    17319.27    185.09 o 
   5   7   6       38.30      109.37     38.84 o 
   6   7   6       22.59       32.09     19.77 o 
   7   7   6       52.82       48.26     32.12 o 
   8   7   6      501.03      552.62     35.50 o 
   9   7   6     2262.98     2199.00     46.83 o 
  10   7   6      632.87      646.30     40.23 o 
  11   7   6     2656.43     2502.99     50.90 o 
  12   7   6        2.32        1.95     50.77 o 
  13   7   6     2418.72     2373.78     72.70 o 
  14   7   6       17.67       12.85     41.58 o 
  15   7   6      673.80      627.17     38.52 o 
 -16   8   6      302.39      250.41     51.37 o 
 -15   8   6      178.98      243.30     77.55 o 
 -14   8   6      200.06      135.87     67.17 o 
 -13   8   6      192.59      192.21     61.64 o 
 -12   8   6      789.34      649.93     68.68 o 
 -11   8   6      563.93      536.74     69.06 o 
 -10   8   6     1291.28     1219.89    100.07 o 
  -9   8   6       54.42       51.49     29.70 o 
  -8   8   6     1030.97     1001.02     49.94 o 
  -7   8   6      397.24      380.72     33.92 o 
  -6   8   6      305.86      389.87    127.52 o 
  -5   8   6     1094.02      987.39    120.77 o 
  -4   8   6     8053.10     7808.68    160.66 o 
  -3   8   6     6935.03     6349.30    178.76 o 
  -2   8   6     2611.10     2634.62    243.11 o 
  -1   8   6     1653.93     1558.65     55.24 o 
   0   8   6     1098.67     1122.19     42.31 o 
   1   8   6     4314.98     4680.23     33.14 o 
   2   8   6     2160.79     2038.44     88.84 o 
   3   8   6     6030.35     5493.00     85.68 o 
   4   8   6     8542.02     8992.64     80.09 o 
   5   8   6    11064.13    10705.68    234.26 o 
   6   8   6       39.44      101.69     38.90 o 
   7   8   6     7240.54     7034.52    115.15 o 
   8   8   6     4764.42     4310.54     55.02 o 
   9   8   6     1635.04     1643.60     76.31 o 
  10   8   6      752.35      754.60     42.93 o 
  11   8   6      168.67      159.39     38.21 o 
  12   8   6      468.36      483.25     45.15 o 
  13   8   6     1217.95     1190.09     49.49 o 
  14   8   6      443.53      450.09     52.04 o 
  15   8   6      496.28      505.90     39.71 o 
 -15   9   6       14.28       68.23     77.15 o 
 -13   9   6      964.89      912.60     82.06 o 
 -12   9   6      685.46      619.85     67.89 o 
 -11   9   6      251.70      247.59     68.63 o 
 -10   9   6     3281.01     3116.54     80.13 o 
  -9   9   6     1158.92     1072.81     63.35 o 
  -8   9   6      279.42      246.04     38.01 o 
  -7   9   6     1425.22     1447.34     41.32 o 
  -6   9   6      193.88      144.91     13.43 o 
  -5   9   6     5511.44     5319.23     53.52 o 
  -4   9   6        0.23       18.91     27.49 o 
  -3   9   6     1678.71     1757.58     35.96 o 
  -2   9   6      788.75      885.39    113.20 o 
  -1   9   6     1352.22     1300.71     39.74 o 
   0   9   6      488.78      410.72     66.16 o 
   1   9   6      869.66     1125.12    128.17 o 
   2   9   6    10388.61    10170.00    191.59 o 
   3   9   6       65.89      159.32     21.69 o 
   4   9   6      523.30      543.69    100.52 o 
   5   9   6     2593.22     2493.78     29.03 o 
   6   9   6     2955.69     3071.62    298.88 o 
   7   9   6      246.27      248.76     51.75 o 
   8   9   6        8.57       25.77     27.15 o 
   9   9   6      373.87      407.26     30.33 o 
  10   9   6     1731.78     1709.10     37.14 o 
  11   9   6     2377.05     2312.83     55.97 o 
  12   9   6      114.99       80.24     29.76 o 
  13   9   6     3032.30     2886.80     62.60 o 
  14   9   6        3.28       -8.05     59.95 o 
 -15  10   6       17.94        3.72     71.72 o 
 -14  10   6      191.28      154.94     70.19 o 
 -13  10   6        1.84       23.35     59.68 o 
 -12  10   6      660.85      517.73     76.89 o 
 -11  10   6       34.33       28.03     57.38 o 
 -10  10   6      544.63      493.51     58.86 o 
  -9  10   6       59.00       17.65     33.16 o 
  -8  10   6        7.23       17.88     28.29 o 
  -7  10   6     1156.77     1114.78     40.15 o 
  -6  10   6      407.00      430.23     28.46 o 
  -5  10   6     1244.85     1149.37     31.37 o 
  -4  10   6     1819.75     1756.51     35.26 o 
  -3  10   6     1563.62     1362.16     71.61 o 
  -2  10   6     1412.60     1292.44     54.46 o 
  -1  10   6     1771.35     1602.36     32.63 o 
   0  10   6      664.58      479.67    120.17 o 
   1  10   6     3810.29     3937.76    410.22 o 
   2  10   6      609.58      501.64     65.71 o 
   3  10   6        3.74       12.83     18.13 o 
   4  10   6     1786.80     1718.10    124.43 o 
   5  10   6     3093.34     2974.78     31.11 o 
   6  10   6     1043.00     1061.29    107.78 o 
   7  10   6     1899.26     1964.33     42.73 o 
   8  10   6       57.68       42.54     28.45 o 
   9  10   6      661.75      734.79     42.38 o 
  10  10   6      579.78      676.16     44.13 o 
  11  10   6      521.31      510.87     34.05 o 
  12  10   6      554.41      491.32     72.70 o 
  13  10   6     1706.46     1792.54     55.59 o 
  14  10   6       96.64      104.30     43.28 o 
 -14  11   6      994.58      882.98     71.49 o 
 -13  11   6     1148.88     1070.98     84.33 o 
 -12  11   6     1131.14     1186.67     74.71 o 
 -11  11   6       26.29       11.27     70.15 o 
 -10  11   6     1783.27     2135.79    299.63 o 
  -9  11   6     1004.28     1212.95    153.36 o 
  -8  11   6     1213.31     1094.02     36.37 o 
  -7  11   6      184.82      164.99     31.04 o 
  -6  11   6        1.54       29.71     28.79 o 
  -5  11   6     2794.88     2380.05     45.75 o 
  -4  11   6      174.06      407.57     36.39 o 
  -3  11   6      171.35      172.08     27.01 o 
  -2  11   6      176.48       96.96     25.94 o 
  -1  11   6     2695.19     2791.56    109.85 o 
   0  11   6     2578.19     2634.75     57.00 o 
   1  11   6      745.27      907.57     37.38 o 
   2  11   6     1737.02     1904.25     50.09 o 
   3  11   6       30.34       20.12     21.27 o 
   4  11   6     2333.82     2117.92    272.64 o 
   5  11   6     2610.64     2568.87     37.99 o 
   6  11   6     1310.48     1309.46    159.58 o 
   7  11   6     1014.70      973.66     53.23 o 
   8  11   6       81.04       74.77     27.16 o 
   9  11   6        0.90       12.41     27.22 o 
  10  11   6      935.94      884.19     40.40 o 
  11  11   6       67.73       29.64     28.92 o 
  12  11   6      502.16      455.64     44.64 o 
  13  11   6     1157.13     1249.22     50.37 o 
 -13  12   6      120.77      134.31     77.26 o 
 -12  12   6       61.53       95.68     68.34 o 
 -11  12   6        0.73       28.27     58.61 o 
 -10  12   6      251.53      167.32    109.51 o 
  -9  12   6      874.85     1179.28    286.40 o 
  -8  12   6      315.97      434.49     66.66 o 
  -7  12   6     1069.20     1187.97     80.41 o 
  -6  12   6     1905.59     2377.75     48.91 o 
  -5  12   6      161.71      176.24     30.88 o 
  -4  12   6     3283.56     3101.46    140.75 o 
  -3  12   6     2108.80     2139.88     90.15 o 
  -2  12   6     8706.76     8066.23    175.37 o 
  -1  12   6       45.73       52.57     26.32 o 
   0  12   6        3.11        4.66     36.36 o 
   1  12   6      201.64      192.49     52.19 o 
   2  12   6      483.19      458.70     33.47 o 
   3  12   6      446.36      499.40     58.63 o 
   4  12   6      119.95      194.67     35.19 o 
   5  12   6      310.59      367.58     36.81 o 
   6  12   6     4153.89     3863.00     82.66 o 
   7  12   6       56.99       53.15     26.53 o 
   8  12   6       74.68       58.23     27.62 o 
   9  12   6     7233.28     7220.21     93.06 o 
  10  12   6       15.76       21.53     27.20 o 
  11  12   6        4.26        3.70     40.87 o 
  12  12   6       17.47       14.25     36.84 o 
 -12  13   6      825.12     1046.11     85.64 o 
 -11  13   6        1.28       82.41     73.61 o 
 -10  13   6      219.85      303.37     74.36 o 
  -9  13   6      854.41     1052.40     47.41 o 
  -8  13   6     2767.18     2895.25     67.52 o 
  -7  13   6       89.96      206.11     47.97 o 
  -6  13   6      180.66      240.78     33.21 o 
  -5  13   6      211.71      373.12     37.12 o 
  -4  13   6       32.57       21.90     29.00 o 
  -3  13   6      832.16     1122.71     66.38 o 
  -2  13   6       91.89      175.36     29.64 o 
  -1  13   6        2.51       47.03     33.02 o 
   0  13   6     1539.09     1607.95     82.58 o 
   1  13   6        0.96       -3.72     36.85 o 
   2  13   6       89.84       57.23     31.75 o 
   3  13   6     1016.26      985.26     40.41 o 
   4  13   6       27.62       21.88     34.67 o 
   5  13   6      326.68      271.75     37.78 o 
   6  13   6       85.01       88.93     35.20 o 
   7  13   6      238.51      232.87     32.43 o 
   8  13   6     1229.23     1140.10     60.75 o 
   9  13   6      565.83      540.01     31.58 o 
  10  13   6       23.06       32.06     34.42 o 
  11  13   6     1000.34      795.95    171.33 o 
 -11  14   6       52.65      183.97     79.42 o 
 -10  14   6     1652.94     1778.13     86.83 o 
  -9  14   6        4.60       41.35     42.84 o 
  -8  14   6       34.23       20.50     40.04 o 
  -7  14   6       95.78       97.61     33.84 o 
  -6  14   6      797.65     1081.14     46.02 o 
  -5  14   6        1.86        6.13     35.66 o 
  -4  14   6     1961.00     2305.98     89.52 o 
  -3  14   6      571.37      823.19     34.68 o 
  -2  14   6     4236.99     3988.09     98.91 o 
  -1  14   6       73.59      244.23     34.44 o 
   0  14   6      444.52      453.68     49.76 o 
   1  14   6     1262.08     1346.96     87.88 o 
   2  14   6     1025.92     1050.19     47.74 o 
   3  14   6       21.84       15.49     34.50 o 
   4  14   6     2639.51     2554.93     52.55 o 
   5  14   6      354.43      318.60     36.90 o 
   6  14   6     3714.96     3577.58    358.50 o 
   7  14   6      151.10      183.77     60.70 o 
   8  14   6      645.61      588.95    202.83 o 
   9  14   6      698.68      618.59    124.40 o 
  10  14   6      396.11      335.56     64.29 o 
 -10  15   6       90.68      200.12     68.93 o 
  -9  15   6        3.46       21.26     48.10 o 
  -8  15   6       40.36      116.86     45.44 o 
  -7  15   6       81.17        2.03     44.76 o 
  -6  15   6      716.18      755.17     38.75 o 
  -5  15   6      225.68      472.15     35.87 o 
  -4  15   6       51.73       68.03     31.97 o 
  -3  15   6      282.43      630.57     40.16 o 
  -2  15   6      396.88      645.68     33.62 o 
  -1  15   6       11.89       37.25     35.69 o 
   0  15   6     1975.10     2472.00     57.25 o 
   1  15   6      430.09      314.53     36.50 o 
   3  15   6       15.35        9.09     78.33 o 
   4  15   6        9.74        3.66     87.88 o 
   5  15   6       19.55        1.35     90.26 o 
   6  15   6      504.80      467.69     89.28 o 
   7  15   6      605.47      732.76    206.76 o 
   8  15   6      960.71     1052.92    216.79 o 
   9  15   6        6.25       46.63     67.62 o 
  -9  16   6      383.64      275.44     52.97 o 
  -8  16   6       76.41      136.60     49.85 o 
  -7  16   6      904.10      850.95     79.33 o 
  -6  16   6       27.91       79.10     36.57 o 
  -5  16   6     1127.21     1039.40     95.83 o 
  -4  16   6       67.98      173.64     32.88 o 
  -3  16   6     1972.62     1641.05     98.54 o 
  -2  16   6      139.94      358.89     73.73 o 
  -1  16   6      813.06      462.06     74.27 o 
   0  16   6     1189.88     1204.09     78.99 o 
   1  16   6      154.33      426.57     87.01 o 
   2  16   6     1636.21     1829.64    101.20 o 
   3  16   6      107.30      207.54     89.05 o 
   4  16   6     1672.45     1918.44     93.09 o 
   5  16   6     1187.39     1070.49     84.54 o 
   6  16   6     1822.10     2083.71    103.71 o 
   7  16   6      195.95      159.17     97.00 o 
   8  16   6       50.34       66.46     54.15 o 
  -7  17   6      277.68      209.70     48.01 o 
  -6  17   6     1550.60     1357.26     64.06 o 
  -5  17   6      101.10      102.14     47.89 o 
  -4  17   6      138.29      295.29    105.84 o 
  -3  17   6        2.22       67.41     89.39 o 
  -2  17   6       59.99      160.59     88.35 o 
  -1  17   6      565.81      556.57     88.13 o 
   0  17   6       23.41       50.24     88.67 o 
   1  17   6      113.71       65.20     93.76 o 
   2  17   6      335.32      183.70     70.74 o 
   3  17   6        5.91       75.85     91.79 o 
   4  17   6        0.95       71.76     96.45 o 
   5  17   6      267.22      144.73     96.07 o 
   6  17   6      100.65       69.73     97.82 o 
  -4  18   6       60.15      283.34     68.59 o 
  -3  18   6     2059.16     2646.70    114.64 o 
  -2  18   6        9.44      196.26     99.76 o 
  -1  18   6     2259.26     2282.31    114.70 o 
   0  18   6       14.67       75.30     98.90 o 
   1  18   6       16.36       51.06     87.54 o 
   2  18   6        0.07       90.37     92.83 o 
   3  18   6        7.41       24.45     81.74 o 
 -17   0   7     1049.12     1101.16     87.69 o 
 -15   0   7     1057.53     1332.84     86.69 o 
 -13   0   7     6262.86     6248.37    106.22 o 
 -11   0   7       85.76      132.53     57.84 o 
  -9   0   7      673.12      815.83     55.40 o 
  -7   0   7     3027.87     3655.34     54.55 o 
  -5   0   7       44.64       96.10     28.17 o 
  -3   0   7     3687.52     3724.49     93.65 o 
  -1   0   7     3826.07     3821.13     43.91 o 
   1   0   7     3339.85     3416.53     45.06 o 
   3   0   7     9088.59    10091.98     76.13 o 
   5   0   7     5678.28     4894.79    102.68 o 
   7   0   7     6651.07     6446.43    146.53 o 
   9   0   7       12.74       13.46     24.86 o 
  11   0   7    13422.97    13233.55     82.68 o 
  13   0   7     6276.13     6567.08    119.14 o 
  15   0   7      540.82      745.49     75.50 o 
 -17   1   7       15.15       59.64     55.86 o 
 -16   1   7      556.86      487.62     57.95 o 
 -15   1   7      645.52      750.37     52.16 o 
 -14   1   7      898.63      879.98     73.07 o 
 -13   1   7     1894.58     2086.48     61.26 o 
 -12   1   7       61.23       60.85     63.07 o 
 -11   1   7      783.53      928.82     95.94 o 
 -10   1   7      377.64      428.09     44.23 o 
  -9   1   7     8169.03     8225.54    135.89 o 
  -8   1   7        0.02       60.48     36.26 o 
  -7   1   7     3464.71     3161.80     92.78 o 
  -6   1   7      245.56      117.77     19.37 o 
  -5   1   7     1510.56     1428.25     28.66 o 
  -4   1   7       40.61       78.78     18.22 o 
  -3   1   7     1853.85     1947.80     18.97 o 
  -2   1   7       80.10       93.76     12.31 o 
  -1   1   7     7764.05     7931.94    135.14 o 
   0   1   7     1569.68     1582.12    107.79 o 
   1   1   7     2681.22     2529.02     28.80 o 
   2   1   7     2595.26     3039.97    106.59 o 
   3   1   7     3527.00     3881.47     37.02 o 
   4   1   7       13.47       28.94      7.25 o 
   5   1   7    10025.83     9499.39    111.45 o 
   6   1   7      769.94      772.40     96.35 o 
   7   1   7    11421.09    11438.03    108.59 o 
   8   1   7      195.12      171.07     16.40 o 
   9   1   7      102.16       99.60     18.03 o 
  10   1   7       12.46       15.03     19.95 o 
  11   1   7      751.84      848.23     25.07 o 
  12   1   7      100.45       86.73     22.52 o 
  13   1   7     1149.45     1103.22     34.88 o 
  14   1   7       76.56       96.80     30.54 o 
  15   1   7      691.92      659.46     49.58 o 
  16   1   7       89.16       65.63     50.80 o 
 -17   2   7      266.73      260.44     56.49 o 
 -16   2   7        9.10       14.49     69.46 o 
 -15   2   7      654.64      764.89    101.56 o 
 -14   2   7     1279.90     1192.59     91.49 o 
 -13   2   7     2443.63     2367.13    321.39 o 
 -12   2   7     6095.16     6244.22    462.35 o 
 -11   2   7        2.94       18.57     42.94 o 
 -10   2   7      286.40      380.64     68.18 o 
  -9   2   7      274.24      271.20     57.18 o 
  -8   2   7      725.29      597.43     33.25 o 
  -7   2   7        9.62       10.18     21.45 o 
  -6   2   7      694.02      723.81     27.04 o 
  -5   2   7     1257.95     1342.35     44.33 o 
  -4   2   7      965.77      918.51     46.31 o 
  -3   2   7     5693.07     6369.95     73.14 o 
  -2   2   7      678.81      878.40     19.87 o 
  -1   2   7      914.69      742.65     27.95 o 
   0   2   7    13296.05    15351.11     75.25 o 
   1   2   7     4048.27     3862.95    309.23 o 
   2   2   7     3037.60     3154.81    150.87 o 
   3   2   7       66.53      153.91     23.44 o 
   4   2   7     4053.83     4057.33    121.09 o 
   5   2   7     2609.27     2171.62     51.84 o 
   6   2   7      232.55      361.35     38.55 o 
   7   2   7     1298.80     1309.56    111.92 o 
   8   2   7      295.61      299.55     16.92 o 
   9   2   7      688.04      575.00     19.73 o 
  10   2   7       76.45       53.16     19.82 o 
  11   2   7     4561.75     4576.74     79.49 o 
  12   2   7     1839.41     1868.33    131.55 o 
  13   2   7      796.27      961.55     37.03 o 
  14   2   7        0.82        6.79     36.64 o 
  15   2   7      372.00      349.18     60.83 o 
  16   2   7      699.72      637.63     57.04 o 
 -17   3   7      379.64      421.64     64.75 o 
 -16   3   7       62.50       59.63     48.57 o 
 -15   3   7       49.38       61.49     51.98 o 
 -14   3   7     2265.19     2510.87     63.61 o 
 -13   3   7     1184.07     1405.17    102.10 o 
 -12   3   7      383.10      424.25     49.54 o 
 -11   3   7     1462.62     1367.86     70.50 o 
 -10   3   7       57.47      121.74     57.89 o 
  -9   3   7      848.75      942.36     58.43 o 
  -8   3   7      400.43      441.84     53.19 o 
  -7   3   7     3348.16     3215.79    214.78 o 
  -6   3   7    18532.45    17683.06    144.93 o 
  -5   3   7     1035.37      897.64     47.22 o 
  -4   3   7     5058.39     5456.04    119.71 o 
  -3   3   7    13765.27    14714.79    106.73 o 
  -2   3   7    17542.87    18375.15     86.92 o 
  -1   3   7     2904.99     2674.30     32.64 o 
   0   3   7      774.10     1211.25     75.52 o 
   1   3   7     3140.01     3089.51     68.41 o 
   2   3   7     2576.38     2830.66     31.91 o 
   3   3   7    12128.51    12376.46    250.53 o 
   4   3   7     2978.32     3041.95     63.46 o 
   5   3   7       18.98       27.99      7.23 o 
   6   3   7     4133.47     4368.59     64.58 o 
   7   3   7     1431.97     1165.54     60.89 o 
   8   3   7      442.31      341.33     25.07 o 
   9   3   7      252.67      279.27     27.58 o 
  10   3   7        2.76       23.51     19.35 o 
  11   3   7      191.43      135.11     21.58 o 
  12   3   7      364.76      275.64     30.83 o 
  13   3   7      654.42      612.81     43.52 o 
  14   3   7       13.49       22.86     32.96 o 
  15   3   7      231.37      215.34     34.11 o 
  16   3   7      229.79      331.36     51.95 o 
 -17   4   7       15.57       -3.10     75.80 o 
 -16   4   7       21.34       47.58     46.64 o 
 -15   4   7      241.27      285.86     49.90 o 
 -14   4   7       19.18       14.04     45.22 o 
 -13   4   7       56.02      120.53     53.84 o 
 -12   4   7     2997.87     2733.16     84.32 o 
 -11   4   7     2095.95     2040.40     75.04 o 
 -10   4   7     1618.75     1669.39    222.67 o 
  -9   4   7     4533.61     4597.45     56.84 o 
  -8   4   7    19361.96    18745.65    396.94 o 
  -7   4   7        7.77        5.76     40.70 o 
  -6   4   7      209.97      385.96     29.42 o 
  -5   4   7     3756.44     3484.21     44.17 o 
  -4   4   7       56.43      122.54     25.62 o 
  -3   4   7      600.56      633.02     15.73 o 
  -2   4   7     3294.51     3586.56     23.44 o 
  -1   4   7      293.86      375.23     24.55 o 
   0   4   7    15952.94    15319.56    252.38 o 
   1   4   7     2647.90     2104.73     32.83 o 
   2   4   7     7548.22     9397.73    416.98 o 
   3   4   7     3793.86     4731.45     86.14 o 
   4   4   7    17178.70    18832.10    273.92 o 
   5   4   7     1433.36     1408.15     57.23 o 
   6   4   7        2.79        8.74     11.76 o 
   7   4   7      966.06      842.70     94.69 o 
   8   4   7     1221.46     1299.06     20.65 o 
   9   4   7      379.78      322.20     19.03 o 
  10   4   7     1877.84     1957.81     84.38 o 
  11   4   7      321.02      323.49     44.80 o 
  12   4   7     2544.78     2556.12    102.22 o 
  13   4   7      333.53      331.57     45.17 o 
  14   4   7       25.82       -4.76     33.84 o 
  15   4   7       15.37       13.29     33.66 o 
  16   4   7       13.85       14.26     50.19 o 
 -17   5   7       91.78      125.39     52.49 o 
 -16   5   7      130.00      188.65     56.83 o 
 -15   5   7      313.37      394.46     55.53 o 
 -14   5   7     3510.83     3365.60     66.16 o 
 -13   5   7        9.66       33.88     55.96 o 
 -12   5   7     3494.94     3434.04     89.06 o 
 -11   5   7      426.23      354.11     56.02 o 
 -10   5   7     6654.83     6362.47    132.65 o 
  -9   5   7      316.34      355.16     39.87 o 
  -8   5   7      646.93      672.97    161.96 o 
  -7   5   7     1182.04     1231.64    222.52 o 
  -6   5   7     6673.82     6105.33    628.09 o 
  -5   5   7     1017.80      840.48     19.78 o 
  -4   5   7     3455.99     3130.12     28.36 o 
  -3   5   7    20052.74    19877.35    317.12 o 
  -2   5   7    28719.30    28978.27    225.73 o 
  -1   5   7     6483.63     6262.74     35.65 o 
   0   5   7     2290.67     2367.23     19.08 o 
   1   5   7    13980.38    15674.64    228.05 o 
   2   5   7    11811.69    11907.29    285.94 o 
   3   5   7     2167.94     2089.38    120.02 o 
   4   5   7     6330.21     6135.12    100.21 o 
   5   5   7       85.08      131.28     20.05 o 
   6   5   7     1514.13     1559.87     20.51 o 
   7   5   7       70.54       78.78     15.81 o 
   8   5   7        6.69        6.84     16.89 o 
   9   5   7      498.30      449.44     20.13 o 
  10   5   7      326.11      246.55     29.13 o 
  11   5   7      586.62      610.50     31.64 o 
  12   5   7      902.92      904.74     47.26 o 
  13   5   7       87.42       56.31     31.87 o 
  14   5   7       51.17       52.46     33.52 o 
  15   5   7       18.53        3.77     40.29 o 
 -16   6   7      339.40      309.30     52.90 o 
 -15   6   7     1230.84     1303.77     90.93 o 
 -14   6   7      200.92      173.49     69.67 o 
 -13   6   7       26.31       36.82     63.96 o 
 -12   6   7      425.70      363.87     68.76 o 
 -11   6   7     1145.93     1165.41     69.85 o 
 -10   6   7        5.04       34.49     26.40 o 
  -9   6   7     1645.95     1515.59     85.68 o 
  -8   6   7     1152.34      980.43     40.77 o 
  -7   6   7       29.36       48.22     31.34 o 
  -6   6   7      253.36      247.33     50.18 o 
  -5   6   7     6027.34     5690.16    753.96 o 
  -4   6   7       93.05      190.23     15.24 o 
  -3   6   7     2679.25     3196.60     92.23 o 
  -2   6   7      436.33      265.68     12.82 o 
  -1   6   7     2075.44     2265.64     81.94 o 
   0   6   7     9085.34     7499.21     33.90 o 
   1   6   7     1143.21     1137.67     40.71 o 
   2   6   7     4512.36     4552.96    308.47 o 
   3   6   7     2456.24     2624.64    220.26 o 
   4   6   7       56.15       59.26     17.20 o 
   5   6   7      181.61      258.51     24.88 o 
   6   6   7      703.06      704.56     39.69 o 
   7   6   7      776.99      821.01     31.48 o 
   8   6   7      452.87      465.61     19.60 o 
   9   6   7       14.70       24.19     32.95 o 
  10   6   7     2006.23     2117.88    102.63 o 
  11   6   7      580.59      615.53     49.76 o 
  12   6   7     3080.92     3346.90     59.78 o 
  13   6   7       54.81       27.93     34.12 o 
  14   6   7      101.30       87.22     32.15 o 
  15   6   7       28.15       10.59     36.15 o 
 -16   7   7       86.24      123.28     59.10 o 
 -15   7   7       18.78       41.58     67.79 o 
 -14   7   7     1368.78     1253.78     79.25 o 
 -13   7   7      275.71      259.89     71.21 o 
 -12   7   7     1276.83     1172.10     75.25 o 
 -10   7   7     1071.02      948.44    187.20 o 
  -9   7   7     1620.13     1597.08     35.19 o 
  -8   7   7       70.96       43.69     25.99 o 
  -7   7   7      179.07      241.01     76.26 o 
  -6   7   7     4286.96     4112.23     86.84 o 
  -5   7   7        5.16       93.71     27.54 o 
  -4   7   7     8295.60     8058.46    305.50 o 
  -3   7   7        1.05       29.33      9.38 o 
  -2   7   7     2394.31     1880.97     86.33 o 
  -1   7   7     2185.42     2512.36     33.13 o 
   0   7   7      732.42      691.94     33.76 o 
   1   7   7    13979.89    13313.72    342.21 o 
   2   7   7     2782.31     2613.77    173.55 o 
   3   7   7      669.81      655.14     34.91 o 
   4   7   7     6286.19     5774.89     92.88 o 
   5   7   7      165.14      141.80     26.85 o 
   6   7   7     2456.70     2238.42    141.60 o 
   7   7   7     1066.97      987.81     30.09 o 
   8   7   7      945.48     1012.09     58.06 o 
   9   7   7      309.27      360.92     36.04 o 
  10   7   7       37.87       28.88     27.76 o 
  11   7   7      159.68      182.43     44.82 o 
  12   7   7       21.47       16.10     29.80 o 
  13   7   7       11.16       16.15     32.68 o 
  14   7   7       21.09       43.75     36.86 o 
  15   7   7      725.17      643.82     61.62 o 
 -16   8   7       54.67      123.67     71.83 o 
 -15   8   7     1268.58     1291.85     89.75 o 
 -14   8   7       96.32       36.81     70.56 o 
 -13   8   7       50.04       35.48     62.61 o 
 -12   8   7       10.08      -10.83     64.03 o 
 -11   8   7      122.19      132.67     66.12 o 
 -10   8   7       27.71       21.64     29.18 o 
  -9   8   7       15.50       35.73     49.43 o 
  -8   8   7      917.11      885.46    114.48 o 
  -7   8   7     2520.13     2355.26     46.29 o 
  -6   8   7       10.04       35.36     43.61 o 
  -5   8   7      663.15      693.04    122.52 o 
  -4   8   7       36.76       74.83     25.86 o 
  -3   8   7     3995.87     3635.71    593.77 o 
  -2   8   7       22.86       48.42     31.78 o 
  -1   8   7    11711.80    12480.90    351.04 o 
   0   8   7       14.50       23.46     10.01 o 
   1   8   7      758.07      812.49     19.50 o 
   2   8   7     1814.84     1666.52     42.00 o 
   3   8   7       52.65       20.96     22.26 o 
   4   8   7     3103.49     3030.36     99.84 o 
   5   8   7      643.39      579.83     51.22 o 
   6   8   7        8.53       26.51     21.63 o 
   7   8   7      406.53      444.53     59.75 o 
   8   8   7       13.05       36.03     28.64 o 
   9   8   7     4219.91     4003.90    138.25 o 
  10   8   7     4343.68     4202.08     49.14 o 
  11   8   7      685.52      667.99     35.56 o 
  12   8   7     3889.28     3780.67     51.48 o 
  13   8   7       15.02       -7.88     41.99 o 
  14   8   7     2314.94     2105.79     55.61 o 
 -15   9   7      182.76       58.47     76.10 o 
 -13   9   7      344.88      191.38     74.08 o 
 -12   9   7     2777.57     2584.37     83.87 o 
 -11   9   7      395.24      325.10     69.27 o 
 -10   9   7      280.37      158.25     53.35 o 
  -9   9   7      311.52      326.91    113.80 o 
  -8   9   7      204.58      186.55     39.03 o 
  -7   9   7      161.54      262.72     82.46 o 
  -6   9   7       18.41       31.72     41.90 o 
  -5   9   7     4594.46     4865.53    223.82 o 
  -4   9   7       64.01       71.74     28.49 o 
  -3   9   7      258.04      242.68     29.44 o 
  -2   9   7       26.17       60.14     24.71 o 
  -1   9   7     2797.42     2545.07    212.30 o 
   0   9   7      587.40      511.63     18.23 o 
   1   9   7       73.93      118.60     52.35 o 
   2   9   7      635.09      655.23     34.76 o 
   3   9   7      805.03      712.00     48.78 o 
   4   9   7     1763.27     1575.80     32.52 o 
   5   9   7     7115.05     7060.96    178.50 o 
   6   9   7     2860.29     2790.80    142.19 o 
   7   9   7        7.38        0.54     22.73 o 
   8   9   7     1027.99      932.38     28.61 o 
   9   9   7       22.68       47.85     30.51 o 
  10   9   7      260.33      325.31     38.30 o 
  11   9   7        1.83       18.74     40.66 o 
  12   9   7       91.31       52.34     29.21 o 
  13   9   7      246.13      271.59     36.32 o 
  14   9   7       76.58      108.22     35.45 o 
 -14  10   7      156.03      197.43     66.31 o 
 -13  10   7     1286.56     1175.17     74.63 o 
 -12  10   7      157.94       89.22     73.16 o 
 -11  10   7      597.10      539.59     63.93 o 
 -10  10   7      181.66      252.53     35.10 o 
  -9  10   7      350.16      467.04     37.27 o 
  -8  10   7      822.77      896.44     55.48 o 
  -7  10   7      133.33       89.55     28.49 o 
  -6  10   7        8.20       56.07     27.30 o 
  -5  10   7       21.83      100.73     27.01 o 
  -4  10   7        0.93       -1.92     31.98 o 
  -3  10   7      455.60      316.89     30.32 o 
  -2  10   7       65.01       60.93     26.03 o 
  -1  10   7       18.39       49.15     25.12 o 
   0  10   7      480.76      413.76     59.62 o 
   1  10   7        3.34        2.48     11.59 o 
   2  10   7     1462.07     1703.10    164.25 o 
   3  10   7     7026.51     7075.98     49.42 o 
   4  10   7     2651.27     2226.76     61.69 o 
   5  10   7     4058.15     3953.59    190.76 o 
   6  10   7       72.03      105.23     24.98 o 
   7  10   7      260.13      275.22     60.20 o 
   8  10   7        8.70       27.43     23.84 o 
   9  10   7      501.73      492.73     27.62 o 
  10  10   7     1721.78     1735.57     45.98 o 
  11  10   7      319.14      284.63     30.35 o 
  12  10   7     1200.66     1089.01     34.67 o 
  13  10   7      342.06      415.98     44.83 o 
 -14  11   7        3.49       35.53     68.27 o 
 -13  11   7      154.31      189.35     77.49 o 
 -12  11   7      346.82      442.56     62.88 o 
 -11  11   7      904.21      730.64     74.28 o 
 -10  11   7      140.26       75.57     65.07 o 
  -9  11   7      200.82      292.35     64.45 o 
  -8  11   7      330.32      316.44     32.24 o 
  -7  11   7     1134.17     1438.36     82.45 o 
  -6  11   7      725.65      532.85     38.99 o 
  -5  11   7     4664.22     4930.60     56.78 o 
  -4  11   7     2712.42     2698.35     55.65 o 
  -3  11   7      425.47      330.46     40.32 o 
  -2  11   7     3697.77     3518.48     65.27 o 
  -1  11   7     4125.77     3522.49    311.53 o 
   0  11   7        7.52       16.06     25.78 o 
   1  11   7      626.67      445.92     43.31 o 
   2  11   7      652.88      602.17     42.72 o 
   3  11   7     1250.95     1153.12     93.72 o 
   4  11   7      576.46      708.65     53.58 o 
   5  11   7     1855.10     1868.38    103.58 o 
   6  11   7        1.39        8.22     21.58 o 
   7  11   7      230.48      248.38     23.93 o 
   8  11   7      466.74      413.83     25.59 o 
   9  11   7        3.85       17.89     24.96 o 
  10  11   7     1253.25     1301.52    116.33 o 
  11  11   7        2.12       11.67     26.19 o 
  12  11   7       27.84       56.67     31.89 o 
  13  11   7        1.53       28.99     31.47 o 
 -13  12   7      475.37      666.56     79.54 o 
 -12  12   7       32.65       57.40     72.70 o 
 -11  12   7      516.52      591.78     68.37 o 
 -10  12   7     2116.33     2134.20     82.35 o 
  -9  12   7       91.47      133.61     62.83 o 
  -8  12   7        5.45       28.23     32.68 o 
  -7  12   7       55.83       26.84     31.36 o 
  -6  12   7      287.72      445.95     38.76 o 
  -5  12   7       86.62       93.45     30.64 o 
  -4  12   7      266.59      185.49     43.75 o 
  -3  12   7       48.88       -6.70     29.45 o 
  -2  12   7      260.22      238.48     36.81 o 
  -1  12   7     1382.07     1535.81     62.95 o 
   0  12   7        9.26        2.61     34.31 o 
   1  12   7       71.12       95.42     35.49 o 
   2  12   7       52.72       40.05     34.16 o 
   3  12   7     5442.16     4905.83     73.14 o 
   4  12   7       38.76       35.66     41.34 o 
   5  12   7      683.66      586.28     50.82 o 
   6  12   7       49.85       68.62     30.19 o 
   7  12   7     1175.00     1033.29     78.02 o 
   8  12   7      106.39      109.69     23.72 o 
   9  12   7      640.65      675.14     38.08 o 
  10  12   7       85.65       52.30     25.90 o 
  11  12   7      989.49      952.11     32.95 o 
  12  12   7      164.90      139.78     37.63 o 
 -12  13   7      137.59      202.94     79.43 o 
 -11  13   7     1976.43     1813.16     89.85 o 
 -10  13   7        2.94        3.88     68.87 o 
  -9  13   7       12.10       27.61     40.69 o 
  -8  13   7       12.55       39.09     37.65 o 
  -7  13   7      732.58      936.15     43.93 o 
  -6  13   7      274.47      331.71     34.63 o 
  -5  13   7     2683.13     3022.91    112.32 o 
  -4  13   7     1125.29     1100.60     42.21 o 
  -3  13   7     2430.92     2745.36     53.40 o 
  -2  13   7     1182.01     1256.73     34.85 o 
  -1  13   7      862.53      682.60     30.93 o 
   0  13   7       41.89       34.86     35.28 o 
   1  13   7      320.23      362.62     37.63 o 
   2  13   7      199.85      285.02     37.09 o 
   3  13   7     1245.51     1340.33     43.88 o 
   4  13   7      805.50      638.36     41.09 o 
   5  13   7      889.95     1028.31     45.19 o 
   6  13   7     2284.24     2098.83    192.61 o 
   7  13   7       40.37       52.44     28.74 o 
   8  13   7      580.22      599.37     34.99 o 
   9  13   7        8.71       39.98     29.81 o 
  10  13   7      366.20      340.92     40.05 o 
  11  13   7       19.11       27.30     33.76 o 
 -11  14   7       99.29      369.72     76.89 o 
 -10  14   7      810.71     1133.77     71.86 o 
  -9  14   7       13.66       67.61     45.22 o 
  -7  14   7        7.17       20.76     34.21 o 
  -6  14   7      440.80      711.74     43.79 o 
  -5  14   7      539.82      491.11     35.04 o 
  -4  14   7      205.43      151.22     44.84 o 
  -3  14   7      168.44      320.19     31.72 o 
  -2  14   7       27.08      107.98     30.54 o 
  -1  14   7      841.09     1129.16     44.86 o 
   0  14   7       51.10       20.07     36.09 o 
   1  14   7      459.43      553.08     39.65 o 
   2  14   7      145.17      134.17     35.13 o 
   3  14   7      750.05      813.58     42.14 o 
   4  14   7        0.76       41.04     37.43 o 
   5  14   7        4.02       68.11     44.73 o 
   6  14   7       41.42       65.75     39.65 o 
   7  14   7       16.95       21.94     34.73 o 
   8  14   7      217.44      270.82     39.27 o 
   9  14   7      822.19      732.95     63.85 o 
  10  14   7        6.58       15.66     57.33 o 
 -10  15   7      162.41       79.14     67.52 o 
  -9  15   7      180.29      171.22     48.42 o 
  -8  15   7       90.52      169.97     83.89 o 
  -7  15   7        1.08       -3.12     36.45 o 
  -6  15   7        7.87       21.51     38.94 o 
  -5  15   7     1446.34     1961.65     74.53 o 
  -4  15   7      245.06      215.61     31.22 o 
  -3  15   7     2274.01     2695.22     89.92 o 
  -2  15   7       38.43       25.84     33.47 o 
  -1  15   7       98.83       49.89     36.82 o 
   0  15   7        0.59       73.30     36.06 o 
   1  15   7     1205.13     1256.35     66.42 o 
   2  15   7      123.92      209.93     39.07 o 
   3  15   7     2597.14     2723.33    160.10 o 
   4  15   7       54.92       98.67     87.25 o 
   5  15   7      407.27      456.01     92.77 o 
   6  15   7      528.03      417.87     96.39 o 
   7  15   7        7.93        6.06     84.78 o 
   8  15   7        9.10       37.81     59.19 o 
   9  15   7       81.02       68.94     51.18 o 
  -8  16   7      522.16      412.62     64.56 o 
  -7  16   7      508.02      311.91     54.13 o 
  -6  16   7      124.02       62.89     33.97 o 
  -5  16   7       27.34       29.37     33.42 o 
  -4  16   7        0.13       29.87     34.53 o 
  -3  16   7      197.87      348.68     33.95 o 
  -2  16   7      272.66      478.42     43.80 o 
  -1  16   7      119.34      322.99     90.98 o 
   0  16   7       19.38       54.63     90.10 o 
   1  16   7       90.39      244.45     80.61 o 
   2  16   7     1029.90      927.53    100.25 o 
   3  16   7      121.70      201.66     73.02 o 
   4  16   7       13.37       32.18     85.50 o 
   5  16   7       33.29       14.17     87.25 o 
   6  16   7      145.09      225.46     77.24 o 
  -6  17   7      391.13      434.84     51.87 o 
  -5  17   7      204.00      368.11     95.38 o 
  -4  17   7     3914.56     4203.32    186.96 o 
  -3  17   7       18.88      116.98     49.99 o 
  -2  17   7     1275.90      960.38     81.95 o 
  -1  17   7      118.53      100.96     77.04 o 
   0  17   7      250.91      104.22     71.11 o 
   1  17   7      263.04      252.09     92.14 o 
   2  17   7      458.84      523.26     88.93 o 
   3  17   7      184.60      304.72     97.90 o 
   4  17   7       23.02       89.11     92.25 o 
   5  17   7      245.79      392.79     93.88 o 
  -3  18   7      639.67     1008.35    104.34 o 
  -2  18   7      215.78      494.92     94.62 o 
  -1  18   7      149.25      155.95     89.62 o 
   0  18   7        6.13       32.25     97.27 o 
   1  18   7       77.89      143.37     98.12 o 
   2  18   7      942.66     1009.45     93.12 o 
 -16   0   8       23.94       69.07     72.20 o 
 -14   0   8       68.10       42.07     66.41 o 
 -12   0   8    20470.12    21423.75    171.68 o 
 -10   0   8     2460.58     2138.44     76.83 o 
  -8   0   8     1929.23     2104.58     59.59 o 
  -6   0   8     5965.41     6264.05     50.30 o 
  -4   0   8     3450.77     3546.96     32.53 o 
  -2   0   8     2692.60     3276.19     46.56 o 
   0   0   8     3523.58     3285.22     46.55 o 
   2   0   8     6279.74     6307.68     61.93 o 
   4   0   8    24507.19    24453.87    481.92 o 
   6   0   8     4151.61     4534.68     56.22 o 
   8   0   8    26249.61    26095.00    121.09 o 
  10   0   8      221.96      298.58     29.00 o 
  12   0   8      204.22      108.13     62.61 o 
  14   0   8        4.54       -1.10     65.94 o 
  16   0   8     1189.74     1229.17     84.41 o 
 -17   1   8        0.38       13.85     80.96 o 
 -16   1   8      939.90      848.29     87.81 o 
 -15   1   8      433.78      490.98     53.69 o 
 -14   1   8      242.56      362.58     53.37 o 
 -13   1   8        1.33       18.88     61.39 o 
 -12   1   8      398.20      231.64     53.27 o 
 -11   1   8     2317.04     2207.93     60.02 o 
 -10   1   8      140.44      159.62     39.60 o 
  -9   1   8       63.95       83.57     30.56 o 
  -8   1   8      845.67      847.10     33.05 o 
  -7   1   8      289.04      422.80     30.25 o 
  -6   1   8     3885.16     3557.09    103.74 o 
  -5   1   8       30.14       25.91     18.23 o 
  -4   1   8     1022.77     1078.31     46.53 o 
  -3   1   8     2848.28     3228.29     20.07 o 
  -2   1   8     1455.85     1508.11     17.90 o 
  -1   1   8     3634.40     3995.72    197.10 o 
   0   1   8     1869.85     2245.26     97.97 o 
   1   1   8     1165.74     1076.07     25.84 o 
   2   1   8    39053.29    39034.33    774.90 o 
   3   1   8      792.99      777.81    191.42 o 
   4   1   8        5.78       -1.19     23.80 o 
   5   1   8     1148.29     1340.97     45.76 o 
   6   1   8     8295.76     8944.59     31.87 o 
   7   1   8     4773.16     5166.57    308.82 o 
   8   1   8      405.88      467.15     17.37 o 
   9   1   8      655.52      575.18     37.25 o 
  10   1   8    15971.08    15706.32    202.58 o 
  11   1   8      740.37      774.31     24.17 o 
  12   1   8     2245.79     2205.07     42.75 o 
  13   1   8      321.82      251.96     46.86 o 
  14   1   8     3311.20     3395.49    138.56 o 
  15   1   8        2.09       29.36     43.02 o 
  16   1   8      103.68      166.35     47.50 o 
 -17   2   8     1285.68     1263.12     61.84 o 
 -16   2   8       43.19       73.14     46.21 o 
 -15   2   8       88.14       97.92     63.97 o 
 -14   2   8      566.15      566.57     62.17 o 
 -13   2   8     2900.67     2724.90    159.93 o 
 -12   2   8     8052.37     8411.21     84.13 o 
 -11   2   8        8.88       40.62     69.33 o 
 -10   2   8      122.89      118.62     70.75 o 
  -9   2   8     1254.73     1162.52    113.69 o 
  -8   2   8     1311.03     1391.89     41.09 o 
  -7   2   8     9013.68     9661.08     93.01 o 
  -6   2   8     2626.06     2444.65     49.25 o 
  -5   2   8     3480.65     3221.65     41.00 o 
  -4   2   8    14044.53    13718.14    186.62 o 
  -3   2   8      784.75      757.34     24.72 o 
  -2   2   8       98.26      144.68     13.65 o 
  -1   2   8      520.24      438.32     14.56 o 
   0   2   8       76.89       35.40     11.72 o 
   1   2   8    16737.93    16302.76    565.19 o 
   2   2   8       97.27      106.95     21.10 o 
   3   2   8      718.84      528.28     26.48 o 
   4   2   8    15019.64    14983.52    479.50 o 
   5   2   8     5186.43     5564.28     45.02 o 
   6   2   8       12.93        8.07      9.66 o 
   7   2   8      347.60      302.11     32.61 o 
   8   2   8     4577.24     4213.56    166.89 o 
   9   2   8     2264.72     2530.53    147.24 o 
  10   2   8      805.98      902.39     22.63 o 
  11   2   8     1360.45     1136.00     32.53 o 
  12   2   8       10.10       31.39     28.07 o 
  13   2   8      119.17      106.57     30.39 o 
  14   2   8      293.67      285.53     49.30 o 
  15   2   8      234.33      278.94     46.87 o 
  16   2   8       42.84       16.72     51.95 o 
 -17   3   8      318.67      310.12     61.28 o 
 -16   3   8       15.37        5.14     49.30 o 
 -15   3   8      184.09      189.43     48.97 o 
 -14   3   8       36.69      111.82     52.42 o 
 -13   3   8      490.25      599.80     81.08 o 
 -12   3   8      530.10      545.12     52.49 o 
 -11   3   8     5618.53     5292.98     96.51 o 
  -9   3   8      175.29      151.91     36.29 o 
  -8   3   8      874.66      743.11     34.68 o 
  -7   3   8     1156.12     1130.59     41.02 o 
  -6   3   8    10992.36    11180.67    199.12 o 
  -5   3   8     5627.81     5617.76     75.29 o 
  -4   3   8       17.09       24.78     12.32 o 
  -3   3   8      302.95      184.32     14.34 o 
  -2   3   8     5601.39     5678.25    144.14 o 
  -1   3   8    19991.51    20406.74    176.95 o 
   0   3   8     1537.88     1697.81     20.90 o 
   1   3   8     4968.76     4580.00    131.25 o 
   2   3   8     2741.43     2476.75    265.89 o 
   3   3   8     5442.32     5704.61    490.40 o 
   4   3   8     4511.71     4440.65    112.91 o 
   5   3   8     3008.58     3090.60    115.08 o 
   6   3   8      125.92      180.01     13.92 o 
   7   3   8     7700.24     7864.17    124.28 o 
   8   3   8     2105.59     2053.14     59.04 o 
   9   3   8     3709.13     3731.65     73.59 o 
  10   3   8      883.59      859.78     51.18 o 
  11   3   8     3200.20     3141.97     41.26 o 
  12   3   8      648.55      505.99     31.61 o 
  13   3   8        2.58        5.91     31.10 o 
  14   3   8      338.29      340.60     48.02 o 
  15   3   8      114.65      212.72     44.71 o 
 -17   4   8       23.20       -6.03     53.67 o 
 -16   4   8       27.00       17.70     55.77 o 
 -15   4   8       12.80       52.48     48.56 o 
 -14   4   8     1551.87     1688.76     66.67 o 
 -13   4   8     5247.20     5235.61    374.54 o 
 -12   4   8     3860.22     3772.20     92.93 o 
 -11   4   8     1744.24     2037.80     74.71 o 
 -10   4   8     3963.43     3403.19     79.54 o 
  -9   4   8       18.85       25.11     34.81 o 
  -8   4   8     2168.03     2278.11    233.80 o 
  -7   4   8     1713.43     1847.44    131.75 o 
  -6   4   8     4532.87     4698.29     41.44 o 
  -5   4   8    22148.66    20974.02    549.31 o 
  -4   4   8     5316.65     4869.84    111.38 o 
  -3   4   8     3118.43     3136.71     48.93 o 
  -2   4   8    13185.21    13141.00    218.67 o 
  -1   4   8     3417.17     4107.32    130.22 o 
   0   4   8      657.39      600.95     18.65 o 
   1   4   8    21251.37    22832.39    196.47 o 
   2   4   8     1771.96     1898.15     29.00 o 
   3   4   8     9438.07     9562.53    139.88 o 
   4   4   8     1269.07     1134.51     70.70 o 
   5   4   8      568.26      613.12     23.04 o 
   6   4   8      271.87      309.98      9.57 o 
   7   4   8       28.40       52.35     11.60 o 
   8   4   8     2019.58     2059.28     62.20 o 
   9   4   8      280.75      378.82     26.94 o 
  10   4   8     3249.98     3375.16     47.89 o 
  11   4   8     1113.00     1228.32     41.00 o 
  12   4   8        4.87       12.03     31.08 o 
  13   4   8       85.89       94.25     32.50 o 
  14   4   8       43.91       45.85     32.77 o 
  15   4   8        8.53       22.45     40.28 o 
 -16   5   8      457.33      504.80     55.05 o 
 -15   5   8      142.17      169.60     54.57 o 
 -14   5   8      109.44      199.24     50.18 o 
 -13   5   8      886.27      940.38     69.35 o 
 -12   5   8      221.03      410.98     67.88 o 
 -11   5   8     1985.79     1633.95     69.11 o 
 -10   5   8       54.04       77.68     24.77 o 
  -9   5   8      596.40      619.05     93.76 o 
  -8   5   8     4605.17     4315.78     52.53 o 
  -7   5   8     7656.93     6991.64     84.84 o 
  -6   5   8      466.16      518.93     89.22 o 
  -5   5   8    10514.92    10212.80     97.82 o 
  -4   5   8     7053.13     6810.76     35.96 o 
  -3   5   8     4073.16     3064.58     89.70 o 
  -2   5   8     1015.42     1095.06     60.59 o 
  -1   5   8       31.86       73.64     12.01 o 
   0   5   8      479.81      380.69     27.08 o 
   1   5   8    12014.90    11613.94    143.30 o 
   2   5   8      148.54      153.75     30.05 o 
   3   5   8     4439.55     4370.25    224.02 o 
   4   5   8     2588.11     2425.23     35.78 o 
   5   5   8      647.02      698.05     26.93 o 
   6   5   8      805.56      715.41     14.66 o 
   7   5   8      116.45      110.61     12.69 o 
   8   5   8      914.85      910.99     47.67 o 
   9   5   8      211.81      226.75     27.69 o 
  10   5   8      840.34      858.21     40.33 o 
  11   5   8      978.26     1017.93     35.13 o 
  12   5   8       45.42       31.63     32.25 o 
  13   5   8        6.05        2.40     38.43 o 
  14   5   8       49.33       59.61     33.03 o 
  15   5   8      136.45      155.79     43.98 o 
 -16   6   8      559.70      581.82     59.52 o 
 -15   6   8      166.62      213.15     48.47 o 
 -14   6   8        3.88       -3.07     72.30 o 
 -13   6   8     2599.13     2581.29     81.82 o 
 -12   6   8      532.53      716.45     71.35 o 
 -11   6   8     3065.26     2720.88     81.80 o 
 -10   6   8      551.84      607.73    138.96 o 
  -9   6   8      161.30      118.94     37.68 o 
  -8   6   8      369.33      335.86     50.06 o 
  -7   6   8      762.72      697.92    111.38 o 
  -6   6   8     1586.57     1614.86    315.40 o 
  -5   6   8    17615.49    16098.99     62.30 o 
  -4   6   8     3947.67     4076.31     82.27 o 
  -3   6   8     2090.48     1646.19     22.90 o 
  -2   6   8    25473.59    24256.07    443.89 o 
  -1   6   8     1001.61      927.85     31.33 o 
   0   6   8     2196.33     2728.48     27.49 o 
   1   6   8       39.15        8.70     11.68 o 
   2   6   8      257.60      403.18     82.27 o 
   3   6   8     5095.43     4575.27    234.02 o 
   4   6   8      139.94       77.92     21.45 o 
   5   6   8     4455.74     4334.80    101.57 o 
   6   6   8      560.71      535.37     48.66 o 
   7   6   8      108.72      165.03     24.00 o 
   8   6   8     2188.24     2481.92     45.21 o 
   9   6   8     1471.69     1380.13     34.00 o 
  10   6   8        0.73       -3.33     29.32 o 
  11   6   8      234.00      224.89     33.18 o 
  12   6   8       57.64       68.88     29.89 o 
  13   6   8     1054.75     1000.62     36.91 o 
  14   6   8      773.74      787.60     39.94 o 
  15   6   8       54.17       37.74     35.93 o 
 -16   7   8       34.55       61.70     67.71 o 
 -15   7   8      354.98      381.24     78.06 o 
 -14   7   8     2231.24     2207.91     82.22 o 
 -13   7   8      135.97      121.03     70.59 o 
 -12   7   8      131.53       65.82     67.05 o 
 -11   7   8      354.08      249.82     65.97 o 
 -10   7   8        2.08       19.17     36.11 o 
  -9   7   8      513.11      497.51     46.84 o 
  -8   7   8     3420.01     3205.91     63.79 o 
  -7   7   8      377.69      349.55     36.48 o 
  -6   7   8    21248.81    22163.28    182.74 o 
  -5   7   8     2857.54     2755.54     95.28 o 
  -4   7   8     3023.06     2345.60     44.65 o 
  -3   7   8       18.51       18.46     11.53 o 
  -2   7   8     1974.85     1628.17     19.12 o 
  -1   7   8     1160.68     1133.13     26.54 o 
   0   7   8      756.88      657.67     15.56 o 
   1   7   8    11659.80    11135.01    290.27 o 
   2   7   8     1928.21     1962.60    105.80 o 
   3   7   8     3557.44     3606.11     42.20 o 
   4   7   8      652.35      419.92     28.06 o 
   5   7   8      424.15      379.49     21.82 o 
   6   7   8      860.25      729.06     36.06 o 
   7   7   8      131.80      136.73     25.49 o 
   8   7   8      136.62      144.27     27.32 o 
   9   7   8     4461.62     4646.42     56.60 o 
  10   7   8      722.22      700.07     33.39 o 
  11   7   8     4929.33     4575.31     64.09 o 
  12   7   8      604.99      580.01     37.93 o 
  13   7   8     1421.59     1412.96     59.57 o 
  14   7   8      134.41      156.15     35.41 o 
 -15   8   8      919.07     1020.66     85.99 o 
 -14   8   8       36.57       40.47     74.09 o 
 -13   8   8      917.48      917.53     76.55 o 
 -12   8   8     1364.12     1411.83     78.67 o 
 -11   8   8     1308.05     1222.73     75.06 o 
 -10   8   8      469.00      415.47     54.40 o 
  -9   8   8     1835.00     1643.98     60.52 o 
  -8   8   8      101.73      132.70     34.94 o 
  -7   8   8      933.98      922.97     68.84 o 
  -6   8   8       45.86       26.10     32.68 o 
  -5   8   8      723.12      687.55     33.21 o 
  -4   8   8    11762.79    11868.67    711.66 o 
  -3   8   8     1007.21      911.62    125.19 o 
  -2   8   8     3826.35     3192.04    198.69 o 
  -1   8   8      339.24      287.52     14.65 o 
   0   8   8     5506.37     5908.21     53.34 o 
   1   8   8     1808.11     1896.67     46.64 o 
   2   8   8     1866.40     1774.18     29.16 o 
   3   8   8     1043.52      942.16     50.45 o 
   4   8   8     4118.07     3936.61    133.75 o 
   5   8   8     1171.56     1130.87     73.35 o 
   6   8   8     1948.92     1926.80     29.70 o 
   7   8   8     6522.29     6542.60    183.65 o 
   8   8   8       17.67       27.25     24.58 o 
   9   8   8     1204.67     1127.91     35.04 o 
  10   8   8       54.66       49.96     31.90 o 
  11   8   8      499.62      481.33     34.96 o 
  12   8   8      198.59      131.10     34.12 o 
  13   8   8      159.51      176.71     36.49 o 
  14   8   8      214.42      286.11     38.77 o 
 -15   9   8       55.90       10.32     63.45 o 
 -14   9   8      240.80      241.64     72.42 o 
 -13   9   8       91.96       20.72     67.50 o 
 -12   9   8      382.83      417.74     61.65 o 
 -11   9   8     3959.53     3513.21     93.68 o 
 -10   9   8     1247.01     1056.41     65.97 o 
  -9   9   8     2164.19     2295.68     52.04 o 
  -8   9   8      818.53      897.22     47.75 o 
  -7   9   8     2066.70     2139.40     93.46 o 
  -6   9   8    12898.80    12278.36    104.45 o 
  -5   9   8     1033.94      962.83     93.82 o 
  -4   9   8      325.83      367.74     48.62 o 
  -3   9   8     6800.93     6456.64     69.61 o 
  -2   9   8      145.00      119.06     52.49 o 
  -1   9   8     1925.57     2046.79     34.43 o 
   0   9   8       58.93       95.12     13.71 o 
   1   9   8     5255.62     5160.28     69.68 o 
   2   9   8     4343.69     4291.76     49.25 o 
   3   9   8     2355.53     2283.17     34.90 o 
   4   9   8     2612.56     2886.02     40.79 o 
   5   9   8    13287.11    12391.67    261.02 o 
   6   9   8      645.54      680.80     86.57 o 
   7   9   8      264.65      293.13     25.33 o 
   8   9   8       83.58       96.41     28.65 o 
   9   9   8     1288.91     1329.65     32.66 o 
  10   9   8     1644.10     1599.83     41.57 o 
  11   9   8     2188.13     2209.06     43.93 o 
  12   9   8      956.82      915.33     33.07 o 
  13   9   8     2022.81     1967.45     44.99 o 
 -14  10   8      254.44      195.46     68.76 o 
 -13  10   8      171.93       78.11     73.34 o 
 -12  10   8      555.95      493.37     74.58 o 
 -11  10   8      202.28      271.02     66.47 o 
 -10  10   8       26.40       21.57     54.24 o 
  -9  10   8      637.62      853.82     41.55 o 
  -8  10   8        1.95       12.53     36.91 o 
  -7  10   8     1336.89     1565.04     41.34 o 
  -6  10   8        7.17       53.09     27.94 o 
  -5  10   8       35.58       60.62     64.12 o 
  -4  10   8     1590.13     1695.07    214.80 o 
  -3  10   8      537.28      681.28     32.94 o 
  -2  10   8      363.94      293.91     27.64 o 
  -1  10   8     3111.21     2828.31     58.85 o 
   0  10   8     7424.88     6864.46    364.38 o 
   1  10   8     3530.13     3370.73     65.65 o 
   2  10   8      133.15      170.49     26.99 o 
   3  10   8     1759.73     1521.21     80.10 o 
   4  10   8      891.39     1049.83     32.12 o 
   5  10   8     1540.23     1694.73     62.91 o 
   6  10   8     1484.12     1553.34     58.00 o 
   7  10   8      257.91      262.38     24.84 o 
   8  10   8      336.62      361.47     26.36 o 
   9  10   8      131.83      159.77     27.28 o 
  10  10   8       14.84       66.38     28.81 o 
  11  10   8      941.45      926.55     33.86 o 
  12  10   8      112.90      126.00     28.84 o 
  13  10   8      143.03      229.97     30.76 o 
 -14  11   8      172.65      245.53     79.94 o 
 -13  11   8      749.23      849.12     82.39 o 
 -12  11   8      356.35      326.61     67.16 o 
 -11  11   8      231.16      253.31     62.73 o 
 -10  11   8       65.30       92.41     58.45 o 
  -9  11   8     1017.03     1058.73     35.05 o 
  -8  11   8      440.95      465.01     35.32 o 
  -7  11   8      237.29      241.73     32.50 o 
  -6  11   8       54.26       35.69     30.13 o 
  -5  11   8      502.34      500.83     31.37 o 
  -4  11   8     1953.07     1642.87     35.91 o 
  -3  11   8     2705.95     2448.43    261.26 o 
  -2  11   8     4870.83     4113.63    317.30 o 
  -1  11   8     2518.89     2609.67    324.05 o 
   0  11   8       31.47       19.69     26.63 o 
   1  11   8      431.50      322.12     46.40 o 
   2  11   8     1451.50     1418.48     55.28 o 
   3  11   8      107.34      109.39     36.59 o 
   4  11   8     4000.40     3518.86    136.18 o 
   5  11   8     2742.52     2651.65     35.54 o 
   6  11   8     1068.77      911.73     82.95 o 
   7  11   8     1325.84     1427.99     45.22 o 
   8  11   8      288.72      323.52     51.75 o 
   9  11   8      214.58      199.44     28.13 o 
  10  11   8      873.13      877.24     50.29 o 
  11  11   8       74.26       67.98     29.64 o 
  12  11   8      548.14      544.59     31.20 o 
 -13  12   8       27.79       26.15     60.94 o 
 -12  12   8       25.07        2.11     74.30 o 
 -11  12   8      223.28      334.72     72.99 o 
 -10  12   8      456.28      427.19     70.02 o 
  -9  12   8       25.22       76.64     31.94 o 
  -8  12   8     1757.74     2282.83     52.01 o 
  -7  12   8     1869.19     1837.75     41.37 o 
  -6  12   8     1493.06     1799.67     63.95 o 
  -5  12   8       93.81       82.05     30.64 o 
  -4  12   8      869.75     1058.05     34.64 o 
  -3  12   8      174.87      238.85     61.45 o 
  -2  12   8     5241.66     5239.27    129.01 o 
  -1  12   8       41.01       59.97     29.91 o 
   0  12   8     1046.33      763.96     50.43 o 
   1  12   8     2220.24     2072.58     60.02 o 
   2  12   8      498.38      661.93     50.10 o 
   3  12   8      548.63      600.97     47.66 o 
   4  12   8       33.35       20.66     46.07 o 
   5  12   8      485.32      591.28     91.16 o 
   6  12   8      418.78      413.29     39.14 o 
   7  12   8     1869.24     1576.68     77.47 o 
   8  12   8       66.97       58.33     26.08 o 
   9  12   8     2085.53     2242.23     63.05 o 
  10  12   8      926.68      801.22     31.62 o 
  11  12   8      153.68      157.81     30.70 o 
 -12  13   8      177.54      142.62     66.57 o 
 -11  13   8      209.33      183.84     69.98 o 
 -10  13   8       18.53       58.85     58.23 o 
  -9  13   8     1165.61     1436.37     60.05 o 
  -8  13   8     1291.95     1395.19     41.42 o 
  -7  13   8      145.90       51.14     32.74 o 
  -6  13   8       22.46       -1.90     37.96 o 
  -5  13   8      216.12      317.06     32.16 o 
  -4  13   8      876.58      780.07     33.80 o 
  -3  13   8      139.58       63.44     39.07 o 
  -2  13   8      100.36       63.53     47.03 o 
  -1  13   8      434.17      315.37     37.88 o 
   0  13   8     6230.81     6739.15    144.14 o 
   1  13   8      451.73      568.43     42.53 o 
   2  13   8      109.28      121.39     38.09 o 
   3  13   8      776.68      859.74     48.80 o 
   4  13   8     9270.42     8634.10     79.64 o 
   5  13   8     1380.34     1642.23     61.21 o 
   6  13   8      225.38      201.11     41.77 o 
   7  13   8      207.16      170.44     34.91 o 
   8  13   8      444.85      553.11     40.66 o 
   9  13   8      272.53      260.25     32.54 o 
  10  13   8      109.52      115.94     33.08 o 
 -11  14   8      181.27      432.71     65.45 o 
 -10  14   8     3282.86     3364.90     98.09 o 
  -9  14   8      443.42      286.46     75.31 o 
  -8  14   8      540.94      809.07     39.61 o 
  -7  14   8      973.77      699.50     46.89 o 
  -6  14   8     2586.45     3023.38     99.16 o 
  -5  14   8     1228.67     1073.68     61.74 o 
  -4  14   8      811.32     1056.05     37.23 o 
  -3  14   8      373.59      454.62     45.59 o 
  -2  14   8      817.04      923.36     34.17 o 
  -1  14   8      556.60      724.20     53.51 o 
   0  14   8      433.00      467.68     39.18 o 
   1  14   8       48.10      147.61     39.90 o 
   2  14   8      680.01      774.12    108.90 o 
   3  14   8       55.37      176.21     41.15 o 
   4  14   8       13.84       61.53     41.39 o 
   5  14   8       63.24      103.08     42.91 o 
   6  14   8      743.39      854.81     48.93 o 
   7  14   8      651.31      542.95    103.78 o 
   8  14   8      217.26      166.59     40.23 o 
   9  14   8       39.56       54.26     31.44 o 
  -9  15   8       30.05       30.88     62.61 o 
  -8  15   8      400.88      605.92     38.76 o 
  -7  15   8       22.79       49.97     52.54 o 
  -6  15   8      269.37      251.37     37.42 o 
  -5  15   8      477.35      719.07     59.72 o 
  -4  15   8      187.31      161.55     34.36 o 
  -3  15   8      991.27      564.54     42.07 o 
  -2  15   8     1097.73     1364.90     52.62 o 
  -1  15   8      582.82      677.38     66.55 o 
   0  15   8     2370.74     2974.09    236.52 o 
   1  15   8       40.48        1.83     37.38 o 
   2  15   8       97.93       52.89     40.95 o 
   3  15   8       72.33       46.15     38.56 o 
   4  15   8     1476.90     1551.00     48.92 o 
   5  15   8       23.25       -6.23     39.11 o 
   7  15   8       35.40       41.77     92.85 o 
   8  15   8     1114.35      740.62     93.97 o 
  -8  16   8      633.72      710.20     51.17 o 
  -7  16   8      418.24      576.82     67.19 o 
  -6  16   8      172.97      278.73     38.43 o 
  -5  16   8       91.83      108.41     36.24 o 
  -4  16   8       12.31       58.21     32.52 o 
  -3  16   8      937.46      890.87     38.18 o 
  -2  16   8        6.09       25.55     40.93 o 
  -1  16   8        7.08        5.60     45.16 o 
   0  16   8      983.08      877.31     46.55 o 
   1  16   8        7.64       67.64     91.15 o 
   2  16   8      630.70      605.05     90.07 o 
   3  16   8        0.17        0.14     81.09 o 
   4  16   8       11.94       11.73     92.88 o 
   5  16   8       64.68       85.07     93.27 o 
   6  16   8      269.16      393.73     85.28 o 
  -6  17   8      185.45      123.57     38.22 o 
  -5  17   8       19.11       23.34     45.01 o 
  -4  17   8       40.18       81.81     49.40 o 
  -3  17   8      151.81      140.15     49.54 o 
  -2  17   8       37.62       41.64     87.26 o 
  -1  17   8      626.50      878.13     96.17 o 
   0  17   8      238.90      298.30     83.76 o 
   1  17   8      317.98      306.73     89.29 o 
   2  17   8       90.10      243.37     94.87 o 
   3  17   8      135.30       81.09     96.90 o 
   4  17   8      893.60     1002.39     99.36 o 
 -17   0   9      460.16      452.16     72.93 o 
 -15   0   9       27.50       37.86     81.39 o 
 -13   0   9      791.45      844.88     77.60 o 
 -11   0   9     1312.60     1434.09     71.04 o 
  -9   0   9      187.90      223.42     34.17 o 
  -7   0   9      894.30     1000.12     33.36 o 
  -5   0   9    10151.20    10051.17     81.25 o 
  -3   0   9     2923.18     3253.87     33.37 o 
  -1   0   9      411.77      260.93     28.84 o 
   1   0   9     1679.62     1807.94     42.62 o 
   3   0   9    35419.82    36243.26    596.09 o 
   5   0   9     9091.37     8943.38     90.15 o 
   7   0   9      804.99      674.89     22.78 o 
   9   0   9      874.31      863.74     30.08 o 
  11   0   9    18360.24    17746.74    155.84 o 
  13   0   9      486.39      518.70     70.23 o 
  15   0   9      413.78      614.31     69.99 o 
 -17   1   9      115.00      164.99     52.27 o 
 -16   1   9       93.02      129.01     56.02 o 
 -15   1   9      819.18      757.95     68.23 o 
 -14   1   9      293.52      241.13     61.54 o 
 -13   1   9     1825.38     1858.80     61.22 o 
 -12   1   9        1.87       17.90     46.75 o 
 -11   1   9     3733.17     3848.13    138.74 o 
 -10   1   9      263.34      269.92     45.60 o 
  -9   1   9       45.65       48.76     28.61 o 
  -8   1   9      421.39      468.72     26.04 o 
  -7   1   9       14.30       31.60     23.51 o 
  -6   1   9       38.67       43.78     20.39 o 
  -5   1   9       32.46       52.28     14.86 o 
  -4   1   9      149.33      267.58     19.00 o 
  -3   1   9      643.90      528.98     14.20 o 
  -2   1   9     1717.73     1868.60     26.65 o 
  -1   1   9       44.65      158.07     20.73 o 
   0   1   9     2520.22     3045.90    281.43 o 
   1   1   9     1186.80     1330.08     31.94 o 
   2   1   9     7980.20     8636.23    739.21 o 
   3   1   9     8359.43     9045.24     57.22 o 
   4   1   9      110.62      147.15     25.56 o 
   5   1   9    14444.63    13795.59    305.43 o 
   6   1   9       16.90       44.52     14.43 o 
   7   1   9      627.65      504.00     28.23 o 
   8   1   9      560.53      550.17     17.47 o 
   9   1   9     7341.71     7485.62     45.46 o 
  10   1   9       35.29       12.35     27.58 o 
  11   1   9     3998.81     4041.02     93.07 o 
  12   1   9        0.85       45.55     44.23 o 
  13   1   9       53.07       19.93     39.65 o 
  14   1   9      122.36      101.31     46.45 o 
  15   1   9       34.55       24.72     46.64 o 
 -17   2   9       83.57      106.07     54.47 o 
 -16   2   9       87.75       87.94     57.51 o 
 -15   2   9      398.18      499.20     52.12 o 
 -14   2   9      526.56      454.04     51.80 o 
 -13   2   9      553.50      546.73    129.67 o 
 -12   2   9      984.93     1060.54    157.87 o 
 -11   2   9     1463.86     1588.11     68.18 o 
 -10   2   9       64.64      103.75     84.91 o 
  -9   2   9      747.45      749.22     70.79 o 
  -8   2   9      296.23      268.00     25.35 o 
  -7   2   9      911.20      809.49     46.07 o 
  -6   2   9      962.03      983.27     24.91 o 
  -5   2   9     3632.40     3360.39     33.89 o 
  -4   2   9    12317.99    13267.08    265.87 o 
  -3   2   9     8870.65     9073.52     55.06 o 
  -2   2   9     2438.51     3394.51     32.56 o 
  -1   2   9      553.57      422.85     15.30 o 
   0   2   9     6391.94     7179.93     52.19 o 
   1   2   9     2192.43     1786.85     27.94 o 
   2   2   9     2048.90     2219.25     73.86 o 
   3   2   9    11996.58    11935.06    380.83 o 
   4   2   9    12991.83    13109.61    817.44 o 
   5   2   9     3737.36     3723.38    113.20 o 
   6   2   9      293.35      361.52     22.20 o 
   7   2   9     1783.68     1813.95    126.46 o 
   8   2   9       73.99      108.37     18.55 o 
   9   2   9      165.67       85.91     26.07 o 
  10   2   9      622.43      491.65     28.66 o 
  11   2   9     6159.81     5744.51     50.52 o 
  12   2   9      436.69      399.71     69.14 o 
  13   2   9      676.14      661.45     49.99 o 
  14   2   9      215.14      177.30     47.45 o 
  15   2   9       81.77       89.08     44.59 o 
 -17   3   9      165.01      209.23     50.84 o 
 -16   3   9      349.06      351.72     59.17 o 
 -15   3   9     1461.48     1419.63     62.59 o 
 -14   3   9       10.73       49.41     44.16 o 
 -13   3   9      670.30      827.27     52.79 o 
 -12   3   9      134.66      139.58     45.43 o 
 -11   3   9     5014.98     4757.13     92.88 o 
 -10   3   9       24.03       23.49     36.75 o 
  -9   3   9      158.24      224.12     34.40 o 
  -8   3   9      559.59      502.84     35.01 o 
  -7   3   9     1692.03     1659.60     28.99 o 
  -6   3   9      150.34       96.20     36.26 o 
  -5   3   9     1902.36     1695.43    110.50 o 
  -4   3   9     3513.34     3384.74     23.74 o 
  -3   3   9     6608.05     7071.47     71.39 o 
  -2   3   9    19705.54    19657.68    145.81 o 
  -1   3   9      248.43      507.49     20.64 o 
   0   3   9      314.20      269.99     12.46 o 
   1   3   9     6790.27     7150.53    166.58 o 
   2   3   9    23911.79    26191.21    344.73 o 
   3   3   9       88.29      118.43     34.09 o 
   4   3   9      550.48      477.78     30.43 o 
   5   3   9       15.38       38.98     20.22 o 
   6   3   9     2108.78     2190.51     33.07 o 
   7   3   9      578.63      559.04     28.50 o 
   8   3   9      795.89      623.30     27.14 o 
   9   3   9      180.70      181.31     26.53 o 
  10   3   9     3906.11     3603.00     49.65 o 
  11   3   9      593.08      705.24     31.81 o 
  12   3   9       92.10      103.04     28.95 o 
  13   3   9      165.43      170.50     57.90 o 
  14   3   9      150.71      110.36     43.67 o 
  15   3   9      275.90      252.38     49.19 o 
 -16   4   9      138.66      125.75     51.97 o 
 -15   4   9       22.89       79.08     55.42 o 
 -14   4   9       15.79       66.33     49.81 o 
 -13   4   9      129.82      230.79    153.84 o 
 -12   4   9       37.53       85.68     60.69 o 
 -11   4   9      731.55      791.96     62.11 o 
 -10   4   9     3262.50     3123.25    320.76 o 
  -9   4   9     3279.72     3420.43    139.63 o 
  -8   4   9     7310.96     6915.97    342.33 o 
  -7   4   9     4523.64     4475.58     38.73 o 
  -6   4   9      607.29      521.21     22.46 o 
  -5   4   9     8265.88     8541.61    505.24 o 
  -4   4   9    14858.28    14976.30    240.63 o 
  -3   4   9      215.07      163.89     16.44 o 
  -2   4   9      448.55      603.53     17.00 o 
  -1   4   9      256.96      264.72     15.52 o 
   0   4   9     2930.16     2819.76     53.33 o 
   1   4   9     4721.85     4374.33    143.69 o 
   2   4   9     4802.81     5166.40     83.08 o 
   3   4   9      595.31      503.06     29.27 o 
   4   4   9    16625.94    17855.78    208.28 o 
   5   4   9     1062.23     1073.78     77.30 o 
   6   4   9        0.99        6.35     22.27 o 
   7   4   9      296.56      296.19     26.04 o 
   8   4   9     1844.06     1922.51     89.44 o 
   9   4   9      714.93      740.20     29.09 o 
  10   4   9      152.11      144.32     28.20 o 
  11   4   9      116.42       88.92     30.10 o 
  12   4   9     2880.31     3000.49     43.96 o 
  13   4   9      276.08      334.55     70.26 o 
  14   4   9     1179.43     1034.71     57.08 o 
  15   4   9        6.71       38.21     45.32 o 
 -16   5   9       42.36       43.22     52.33 o 
 -15   5   9      704.19      624.30     49.24 o 
 -14   5   9     1241.46     1214.92    192.29 o 
 -13   5   9      208.46      247.58     70.68 o 
 -12   5   9     1758.25     1623.42     72.04 o 
 -11   5   9     2913.46     2600.95     81.25 o 
 -10   5   9    10019.13     9844.57     80.19 o 
  -9   5   9       95.55      189.84    111.57 o 
  -8   5   9     1210.05     1117.07    191.62 o 
  -7   5   9        2.09       20.72     33.83 o 
  -6   5   9     4335.91     3837.68     55.85 o 
  -5   5   9     8527.66     8381.46    211.48 o 
  -4   5   9     5066.73     4527.10     36.66 o 
  -3   5   9      802.49     1071.07     22.53 o 
  -2   5   9    12300.81    11663.74    226.97 o 
  -1   5   9     8460.07     8178.23     58.22 o 
   0   5   9      811.64      857.76     46.02 o 
   1   5   9      214.54      194.95     20.44 o 
   2   5   9        5.16       25.42     22.08 o 
   3   5   9      950.22     1183.46     57.38 o 
   4   5   9       78.48       65.94     24.77 o 
   5   5   9      929.49     1056.51     30.67 o 
   6   5   9       52.50      102.68     23.46 o 
   7   5   9      896.19     1015.13     34.77 o 
   8   5   9       73.79       92.37     26.66 o 
   9   5   9       44.36       30.27     26.55 o 
  10   5   9     4239.24     4487.67     61.54 o 
  11   5   9       50.64       23.78     30.77 o 
  12   5   9       11.39       19.46     31.08 o 
  13   5   9     1214.65     1068.66     70.79 o 
  14   5   9        1.30      -10.54     56.06 o 
  15   5   9       70.16       96.60     50.21 o 
 -16   6   9      759.32      794.52     85.38 o 
 -15   6   9      220.81      270.51     58.21 o 
 -14   6   9     1582.66     1503.33     84.75 o 
 -13   6   9      189.83      181.45     65.66 o 
 -12   6   9      505.16      496.75     65.61 o 
 -11   6   9      803.53      949.79     70.33 o 
 -10   6   9      233.81      339.94    110.38 o 
  -9   6   9     1300.76     1217.69     44.36 o 
  -8   6   9     1748.39     1689.54    145.80 o 
  -7   6   9     1549.72     1214.53     40.55 o 
  -6   6   9     3306.20     3249.12    120.67 o 
  -5   6   9       25.83       53.82     18.95 o 
  -4   6   9     8685.58     8262.06     88.08 o 
  -3   6   9      173.54      388.89     34.20 o 
  -2   6   9     4000.57     3486.63     29.06 o 
  -1   6   9      787.43      671.48     50.85 o 
   0   6   9     3323.53     2968.48     39.77 o 
   1   6   9     5154.75     5204.50     41.43 o 
   2   6   9     5230.75     4734.72    166.68 o 
   3   6   9       45.37       67.11     29.62 o 
   4   6   9     4722.54     4683.22     70.67 o 
   5   6   9     1976.69     1844.42    130.47 o 
   6   6   9      178.92      196.32     23.84 o 
   7   6   9     1446.24     1379.85     33.14 o 
   8   6   9      484.82      442.51     28.36 o 
   9   6   9     1557.63     1676.56     67.30 o 
  10   6   9      454.48      507.10     48.07 o 
  11   6   9      455.35      426.36     33.48 o 
  12   6   9     3457.13     3585.93     51.25 o 
  13   6   9        0.05        1.61     65.43 o 
  14   6   9        2.34        3.01     69.65 o 
 -15   7   9      140.24      130.25     76.43 o 
 -14   7   9      616.46      637.26     75.06 o 
 -13   7   9       63.63       60.32     60.97 o 
 -12   7   9     3051.75     3048.46     88.72 o 
 -11   7   9     2244.29     2251.99     78.66 o 
 -10   7   9     1480.14     1564.47     48.11 o 
  -9   7   9      312.51      275.35     80.98 o 
  -8   7   9     1018.19     1176.12    243.21 o 
  -7   7   9     1065.64     1065.45    187.15 o 
  -6   7   9     1039.67      993.34     42.36 o 
  -5   7   9     2893.09     2883.06    485.97 o 
  -4   7   9     2892.39     2324.15     74.93 o 
  -3   7   9     1586.91     1660.18     53.86 o 
  -2   7   9      102.20       42.74     14.06 o 
  -1   7   9       22.35        1.85     12.93 o 
   0   7   9        7.16       18.25     14.67 o 
   1   7   9        7.90       16.87     13.23 o 
   2   7   9        2.16       19.85     20.16 o 
   3   7   9      986.99     1305.06     32.00 o 
   4   7   9     2885.12     2730.41     41.85 o 
   5   7   9      843.88      843.90     28.31 o 
   6   7   9     1231.84     1327.57     69.42 o 
   7   7   9     2611.24     2620.79     83.53 o 
   8   7   9      975.66     1154.40     42.05 o 
   9   7   9      220.30      293.94     30.79 o 
  10   7   9     1175.79     1117.69     36.92 o 
  11   7   9      774.64      734.54     41.40 o 
  12   7   9      302.07      276.98     33.93 o 
  13   7   9      226.68      198.24     34.33 o 
  14   7   9        2.17       18.84     34.11 o 
 -15   8   9      563.96      543.52     66.50 o 
 -14   8   9      132.95      119.42     74.21 o 
 -13   8   9       18.08       11.47     72.27 o 
 -12   8   9      249.80      207.16     70.26 o 
 -11   8   9      100.61       96.96     60.86 o 
 -10   8   9     2186.82     2073.94    133.14 o 
  -9   8   9     4161.41     4093.95    311.32 o 
  -8   8   9      219.13      161.12     35.28 o 
  -7   8   9      660.78      717.01     40.51 o 
  -6   8   9     4625.96     4277.01    171.89 o 
  -5   8   9     2740.05     2616.20    207.73 o 
  -4   8   9      145.41      132.06     30.60 o 
  -3   8   9       47.99       66.69     12.12 o 
  -2   8   9      432.22      367.32     20.70 o 
  -1   8   9      609.60      497.93     39.05 o 
   0   8   9      894.16      913.84     26.06 o 
   1   8   9       96.69      113.35     13.74 o 
   2   8   9     6756.13     6718.63     53.26 o 
   3   8   9     2022.03     2140.53     84.62 o 
   4   8   9     2311.06     2070.37     38.76 o 
   5   8   9       54.49       86.51     25.46 o 
   6   8   9     1351.84     1357.86     28.63 o 
   7   8   9     5130.95     4677.95    153.46 o 
   8   8   9      800.88      822.54     29.78 o 
   9   8   9     2244.79     2222.97     94.84 o 
  10   8   9     3626.19     3757.05    119.18 o 
  11   8   9       19.46       38.21     31.96 o 
  12   8   9      719.89      741.63     39.16 o 
  13   8   9       15.51       28.69     36.87 o 
 -14   9   9      478.13      526.18     69.52 o 
 -13   9   9      765.68      611.68     68.72 o 
 -12   9   9      548.87      483.76     71.81 o 
 -11   9   9       53.73       64.20     64.01 o 
 -10   9   9        4.61       33.77     43.15 o 
  -9   9   9      101.53       88.24     31.51 o 
  -8   9   9     3181.93     3441.47     68.11 o 
  -7   9   9      951.16     1282.91    105.46 o 
  -6   9   9      685.45      828.35     74.02 o 
  -5   9   9       37.47       39.53     31.50 o 
  -4   9   9     1013.13      883.03     47.51 o 
  -3   9   9     6021.10     5942.51    107.39 o 
  -2   9   9      200.40      206.78     43.53 o 
  -1   9   9      179.13      143.02     10.58 o 
   0   9   9      431.26      429.14     32.01 o 
   1   9   9     1204.16     1358.78     25.86 o 
   2   9   9        8.13       48.46     19.40 o 
   3   9   9        4.90       37.75     20.41 o 
   4   9   9        5.92       17.59     23.77 o 
   5   9   9       42.13       38.89     36.95 o 
   6   9   9      524.88      610.42     82.68 o 
   7   9   9      154.39      150.00     26.06 o 
   8   9   9     6359.88     6393.32    134.72 o 
   9   9   9      763.92      870.02     86.39 o 
  10   9   9       84.08      106.68     28.66 o 
  11   9   9      276.01      286.41     44.92 o 
  12   9   9     1081.76     1071.12     45.02 o 
  13   9   9      177.49      256.74     49.65 o 
 -14  10   9      153.80      103.66     79.91 o 
 -13  10   9      304.40      254.31     77.65 o 
 -12  10   9       20.14       22.45     58.73 o 
 -11  10   9      162.47      129.02     69.63 o 
 -10  10   9     1150.05     1205.72     55.47 o 
  -9  10   9     1102.39     1603.38     75.92 o 
  -8  10   9      370.85      415.58     31.84 o 
  -7  10   9     5621.09     6076.61    222.70 o 
  -6  10   9      764.69      895.49     66.17 o 
  -5  10   9    13459.55    12385.61    966.20 o 
  -4  10   9     1041.69      995.62     56.91 o 
  -3  10   9      988.37      748.37     53.61 o 
  -2  10   9     2884.91     2640.93     70.39 o 
  -1  10   9      272.58      183.27     48.72 o 
   0  10   9       32.31       94.64     25.33 o 
   1  10   9        3.98       14.11     46.04 o 
   2  10   9     5539.68     5557.28     70.64 o 
   3  10   9     6590.64     6355.54     44.14 o 
   4  10   9        7.73       15.59     24.02 o 
   5  10   9      569.61      487.00     26.83 o 
   6  10   9     3694.48     3451.01     41.39 o 
   7  10   9      727.31      726.37     98.69 o 
   8  10   9      365.38      438.39     28.65 o 
   9  10   9      328.97      339.53     57.41 o 
  10  10   9      990.56     1027.35     34.16 o 
  11  10   9      790.49      825.63     37.87 o 
  12  10   9        1.04       18.64     31.57 o 
 -13  11   9     1182.18     1322.31     74.33 o 
 -12  11   9      114.89      118.05     74.11 o 
 -11  11   9      159.33      174.17     63.59 o 
 -10  11   9       77.55       51.90     43.08 o 
  -9  11   9        7.93       24.39     32.39 o 
  -8  11   9      992.05      843.91     34.26 o 
  -7  11   9        0.64       19.25     29.46 o 
  -6  11   9      238.48      149.37     39.35 o 
  -5  11   9      189.34      433.25     36.76 o 
  -4  11   9      272.45      394.98    190.45 o 
  -3  11   9     3164.83     3436.87    508.38 o 
  -2  11   9       96.58      117.90     47.92 o 
  -1  11   9     3478.96     3182.73    276.80 o 
   0  11   9      113.98      125.86     36.51 o 
   1  11   9     1324.85     1066.06     52.09 o 
   2  11   9     1156.23     1228.00     56.99 o 
   3  11   9     1478.94     1166.60     42.16 o 
   4  11   9       20.55       18.29     38.55 o 
   5  11   9       55.89       54.66     37.44 o 
   6  11   9       34.88       28.95     25.07 o 
   7  11   9      726.44      775.04     28.90 o 
   8  11   9      293.09      326.79     27.70 o 
   9  11   9      919.21      867.58     60.79 o 
  10  11   9      177.26      233.72     30.78 o 
  11  11   9        8.10       11.58     28.70 o 
  12  11   9      914.27      955.87     35.89 o 
 -12  12   9      462.41      379.05     65.21 o 
 -11  12   9        5.50       10.63     66.18 o 
 -10  12   9      217.35      225.02     61.67 o 
  -9  12   9      235.17      306.20     34.23 o 
  -8  12   9      425.06      434.84     33.88 o 
  -7  12   9     1938.94     2125.04     58.77 o 
  -6  12   9      188.98      262.39     34.58 o 
  -5  12   9      357.35      406.74     41.59 o 
  -4  12   9       68.27       42.61     29.00 o 
  -3  12   9      605.18      449.47     61.06 o 
  -2  12   9      151.22      206.63    120.17 o 
  -1  12   9        3.68       61.85     29.82 o 
   0  12   9      963.24      770.52     53.98 o 
   1  12   9     5913.81     5840.97     84.39 o 
   2  12   9      493.33      423.55     50.56 o 
   3  12   9     2484.27     2523.93     65.97 o 
   4  12   9       70.12       61.38     38.00 o 
   5  12   9     1123.85      997.40     42.79 o 
   6  12   9       99.96       58.37     38.56 o 
   7  12   9      131.72       89.67     37.99 o 
   8  12   9      155.45      177.11     33.77 o 
   9  12   9     1592.38     1633.92     48.45 o 
  10  12   9        2.43       18.39     43.72 o 
  11  12   9      481.56      470.35     32.99 o 
 -11  13   9      532.52      510.00     68.72 o 
 -10  13   9      101.16      170.72     67.78 o 
  -9  13   9       94.75       43.11     34.90 o 
  -8  13   9      754.26      509.08     46.64 o 
  -7  13   9      214.54      404.31     38.15 o 
  -6  13   9      608.50      506.47     39.87 o 
  -5  13   9       53.04       11.67     30.81 o 
  -4  13   9      926.06      717.81     49.95 o 
  -3  13   9        7.23       55.96     30.21 o 
  -2  13   9      158.66      228.57     37.45 o 
  -1  13   9      399.33      431.99     31.93 o 
   0  13   9      397.63      577.89     49.36 o 
   1  13   9       33.94       10.01     47.24 o 
   2  13   9     1047.05      806.17     53.26 o 
   3  13   9       26.79       -2.66     45.87 o 
   4  13   9     1698.38     1865.22     63.96 o 
   5  13   9      803.19      558.14     52.37 o 
   6  13   9     2265.92     2304.84    379.05 o 
   7  13   9      941.78      973.88     45.77 o 
   8  13   9      160.65      113.76     43.26 o 
   9  13   9      209.48      197.46     32.61 o 
  10  13   9      184.28      132.28     33.10 o 
 -10  14   9       11.78       86.30     70.91 o 
  -9  14   9      273.87      465.79     36.89 o 
  -8  14   9      202.23      303.34     35.75 o 
  -7  14   9     1703.46     1769.08     78.73 o 
  -6  14   9       72.54       18.51     35.86 o 
  -5  14   9      820.67      742.85     49.73 o 
  -4  14   9      382.65      287.78     33.62 o 
  -3  14   9        0.58       10.47     30.75 o 
  -2  14   9      246.88      137.26     45.99 o 
  -1  14   9      175.22       55.33     40.19 o 
   0  14   9      314.40      369.04     58.43 o 
   1  14   9     2269.50     2512.83     54.75 o 
   2  14   9       62.77       54.42     41.56 o 
   3  14   9      127.00      189.78     41.68 o 
   4  14   9       27.86       57.64     41.29 o 
   5  14   9       13.09        3.23     43.44 o 
   6  14   9      128.33       75.27     48.14 o 
   7  14   9        4.81       15.71     41.19 o 
   8  14   9      126.30       87.59     36.54 o 
   9  14   9      330.16      416.29     43.31 o 
  -9  15   9       30.55       25.74     50.70 o 
  -8  15   9      381.68      204.36     44.79 o 
  -7  15   9      162.14      267.50     37.84 o 
  -6  15   9        7.42       17.80     41.92 o 
  -5  15   9      189.98      367.32     36.95 o 
  -4  15   9        3.54       43.46     32.12 o 
  -3  15   9       60.58       16.32     31.17 o 
  -2  15   9       79.03       30.99     30.79 o 
  -1  15   9      733.07      601.88     46.41 o 
   0  15   9       52.85       54.60     43.91 o 
   1  15   9      730.88      769.91     46.29 o 
   2  15   9       91.84      159.07     44.09 o 
   3  15   9      492.24      521.53     45.34 o 
   4  15   9       42.22       70.34     41.55 o 
   5  15   9      249.80      121.84     41.22 o 
   6  15   9      266.04      334.90     86.83 o 
   7  15   9      742.30      658.98     97.55 o 
  -7  16   9      272.74      413.60     42.06 o 
  -6  16   9      225.15      126.80     35.09 o 
  -5  16   9        4.51       30.49     55.77 o 
  -4  16   9        9.82       15.77     32.46 o 
  -3  16   9        2.63       42.12     37.26 o 
  -2  16   9       40.93       17.07     41.95 o 
   0  16   9      868.99      996.46     50.71 o 
   1  16   9      946.03     1130.57     51.76 o 
   2  16   9      368.98      327.66     84.69 o 
   3  16   9      227.97      286.47     83.28 o 
   4  16   9       38.08      -13.56     90.80 o 
   6  16   9      334.42      111.99     75.40 o 
  -4  17   9      722.68      891.43     39.73 o 
  -3  17   9      220.81      167.32     49.24 o 
  -1  17   9       27.39       20.73     93.79 o 
   0  17   9       98.35       30.73     82.94 o 
   1  17   9       81.73       71.51     90.30 o 
   2  17   9       39.74      116.75     91.22 o 
   3  17   9      129.68      145.98    102.25 o 
 -16   0  10        9.34      -13.92     75.58 o 
 -14   0  10        1.50       17.76     76.31 o 
 -12   0  10     2361.31     2587.24     91.36 o 
 -10   0  10     2364.77     1988.41     74.81 o 
  -8   0  10     1390.57     1385.13     42.54 o 
  -6   0  10     1029.98     1079.99     33.17 o 
  -4   0  10      531.80      715.22     25.63 o 
  -2   0  10     2699.41     3122.28     50.32 o 
   0   0  10    16378.65    15026.01     97.33 o 
   2   0  10      103.72      188.47     39.53 o 
   4   0  10     2935.88     2640.84     58.70 o 
   6   0  10     1574.24     1486.08     59.17 o 
   8   0  10    23823.76    23094.93    323.30 o 
  10   0  10     9722.72    10060.23    122.69 o 
  12   0  10      169.17      205.40     62.85 o 
  14   0  10       58.27       25.73     56.66 o 
 -16   1  10      142.10      184.56     51.05 o 
 -15   1  10      204.91      238.94     50.39 o 
 -14   1  10     4930.00     5049.96     78.15 o 
 -13   1  10      211.26      175.09     45.71 o 
 -12   1  10     1335.79     1444.03     56.83 o 
 -11   1  10     1868.70     1710.55    167.29 o 
 -10   1  10      778.05      861.56     37.09 o 
  -9   1  10      475.20      446.52     26.77 o 
  -8   1  10      734.61      676.13     47.19 o 
  -7   1  10      613.90      564.44     29.09 o 
  -6   1  10    10936.45    10746.30    115.83 o 
  -5   1  10     2060.24     2170.39     85.20 o 
  -4   1  10     5960.28     6385.42     95.81 o 
  -3   1  10      234.16      266.09     22.36 o 
  -2   1  10      105.70      155.33     21.30 o 
  -1   1  10     2092.07     2078.04    268.90 o 
   0   1  10      159.67      147.24     28.45 o 
   1   1  10     3900.99     3812.43    102.06 o 
   2   1  10    32132.26    30524.26    855.46 o 
   3   1  10     4201.13     4513.55    224.51 o 
   4   1  10      901.17      894.88     33.78 o 
   5   1  10      526.14      474.59     95.31 o 
   6   1  10     5766.87     5771.18    132.04 o 
   7   1  10     1974.97     1683.83     30.09 o 
   8   1  10     1249.10     1017.85     26.74 o 
   9   1  10      320.59      275.65     24.48 o 
  10   1  10     3044.50     2751.70    229.78 o 
  11   1  10      100.36       78.22     39.04 o 
  12   1  10      828.60      868.29     65.04 o 
  13   1  10       72.95       15.82     42.45 o 
  14   1  10      465.48      542.32     58.41 o 
  15   1  10      159.34      175.19     49.85 o 
 -16   2  10       22.81       57.42     65.27 o 
 -15   2  10      154.42      257.82     93.52 o 
 -14   2  10      249.57      230.53     80.33 o 
 -13   2  10      615.39      664.69    123.15 o 
 -12   2  10     1697.73     1859.56     60.04 o 
 -11   2  10       25.51       15.18     41.77 o 
 -10   2  10      509.42      416.35     36.11 o 
  -9   2  10     1106.82     1050.71     32.72 o 
  -8   2  10       16.61       21.46     25.86 o 
  -7   2  10     3381.80     3402.79     63.30 o 
  -6   2  10     1797.33     2116.63     60.06 o 
  -5   2  10     4574.65     4334.44    177.39 o 
  -4   2  10     4257.06     4028.18     24.83 o 
  -3   2  10       51.41       50.43     15.56 o 
  -2   2  10      295.02      314.40     17.76 o 
  -1   2  10    23417.88    24894.50    240.24 o 
   0   2  10     9111.64     8590.26    139.94 o 
   1   2  10    12973.89    13950.96    351.40 o 
   2   2  10      739.78      790.34     44.83 o 
   3   2  10      100.78      179.32     28.67 o 
   4   2  10        3.98       21.75     27.68 o 
   5   2  10     2505.24     2689.91    198.04 o 
   6   2  10      156.15      115.53     20.91 o 
   7   2  10      330.63      397.07     25.63 o 
   8   2  10     3602.63     3624.27    104.90 o 
   9   2  10     1971.99     1980.09     69.08 o 
  10   2  10     3136.05     3034.28     56.91 o 
  11   2  10      222.02      137.69     45.76 o 
  12   2  10      903.14     1030.37     67.32 o 
  13   2  10      132.63      116.43     45.70 o 
  14   2  10        2.02       -7.25     69.90 o 
  15   2  10      799.97      829.98     57.47 o 
 -16   3  10      892.33      820.63    192.81 o 
 -15   3  10        2.99       35.47     51.17 o 
 -14   3  10     1610.34     1792.54     75.08 o 
 -13   3  10     2114.56     2554.55     66.26 o 
 -12   3  10       28.06       48.40     45.68 o 
 -11   3  10     1751.32     1404.17     73.53 o 
 -10   3  10      318.25      320.31     46.91 o 
  -9   3  10      425.30      455.37     41.13 o 
  -8   3  10     3280.76     3185.47     88.50 o 
  -7   3  10     2429.85     2151.91     59.93 o 
  -6   3  10     4016.41     3711.62     55.48 o 
  -5   3  10    15670.99    15788.56    152.80 o 
  -4   3  10     1713.89     1590.00     25.38 o 
  -3   3  10     6950.58     8043.91    190.34 o 
  -2   3  10    10976.81    11454.47    154.75 o 
  -1   3  10     3036.06     3126.56     25.89 o 
   0   3  10     4905.29     5264.81     66.67 o 
   1   3  10     3631.57     3007.18    147.20 o 
   2   3  10     3618.28     3645.70    148.04 o 
   3   3  10     2492.45     2319.21    122.09 o 
   4   3  10      453.73      370.57     31.62 o 
   5   3  10      103.51      161.04     32.91 o 
   6   3  10      146.74      157.92     27.02 o 
   7   3  10     2040.31     2329.08     75.64 o 
   8   3  10     2222.84     2094.87     34.05 o 
   9   3  10     2016.09     1848.72     47.90 o 
  10   3  10      984.48      914.29     35.91 o 
  11   3  10     1076.04     1140.84     85.05 o 
  12   3  10      308.24      221.50     43.56 o 
  13   3  10      411.38      374.77     54.25 o 
  14   3  10        5.01       26.84     49.83 o 
  15   3  10      110.85      150.52     51.17 o 
 -16   4  10       85.62       86.95     53.37 o 
 -15   4  10        2.37       68.07     51.47 o 
 -14   4  10     2250.00     2262.08     60.46 o 
 -13   4  10     1072.62     1086.95    202.90 o 
 -12   4  10      957.20      870.99     71.03 o 
 -11   4  10       74.65      116.78     64.59 o 
 -10   4  10     3454.75     3181.76    387.24 o 
  -9   4  10      425.24      460.14    100.35 o 
  -8   4  10     1204.74     1152.59     30.45 o 
  -7   4  10     1745.53     1734.10     32.12 o 
  -6   4  10      283.65      251.81     35.96 o 
  -5   4  10     6531.25     6343.36    260.15 o 
  -4   4  10     5813.46     5856.95     37.72 o 
  -3   4  10        0.06       21.15     17.03 o 
  -2   4  10     1090.08     1110.23     49.78 o 
  -1   4  10      590.50      511.33     16.65 o 
   0   4  10      213.76      228.66     13.07 o 
   1   4  10     7097.88     6909.88    137.10 o 
   2   4  10      230.97      192.18     24.76 o 
   3   4  10      568.44      611.60    101.59 o 
   4   4  10     1906.09     1975.34    171.64 o 
   5   4  10      623.81      658.64     34.72 o 
   6   4  10      775.77      758.22     40.57 o 
   7   4  10       31.68       43.20     23.94 o 
   8   4  10     2195.76     1892.33     43.44 o 
   9   4  10      783.73      896.39     31.29 o 
  10   4  10      774.86      714.92     31.38 o 
  11   4  10     1142.81     1050.81     42.35 o 
  12   4  10     1158.34     1163.25     54.09 o 
  13   4  10      327.14      343.73     56.25 o 
  14   4  10        0.07       49.55     47.74 o 
 -16   5  10      440.86      530.14    154.76 o 
 -15   5  10     1165.63     1253.96     61.75 o 
 -14   5  10        0.62       47.21     53.59 o 
 -13   5  10     1394.83     1505.43     74.25 o 
 -12   5  10      211.14      124.42     65.12 o 
 -11   5  10      349.08      390.30    135.96 o 
 -10   5  10       77.92      135.81     42.04 o 
  -9   5  10      206.62      163.91     41.27 o 
  -8   5  10    11901.37    11341.37    291.71 o 
  -7   5  10    10059.89     9571.05    157.91 o 
  -6   5  10        4.80        8.00     11.89 o 
  -5   5  10    11145.36    11127.19    219.79 o 
  -4   5  10     4584.44     3678.56     77.74 o 
  -3   5  10       86.59       80.00     15.14 o 
  -2   5  10       84.06       56.58     18.93 o 
  -1   5  10       15.95       65.92     14.88 o 
   0   5  10     2094.34     2252.50     56.05 o 
   1   5  10     2460.95     1865.23    128.84 o 
   2   5  10      850.84      926.21     47.02 o 
   3   5  10     3338.05     3344.56     96.54 o 
   4   5  10     1075.26     1076.40     33.34 o 
   5   5  10      922.61     1073.15     35.27 o 
   6   5  10      992.91      893.55     28.08 o 
   7   5  10      154.71      192.32     26.51 o 
   8   5  10     1358.47     1427.43     33.32 o 
   9   5  10       40.59       36.19     26.96 o 
  10   5  10     1831.82     1762.88     52.91 o 
  11   5  10        0.49       24.28     52.49 o 
  12   5  10       56.83       79.18     33.90 o 
  13   5  10      356.07      307.49     45.86 o 
  14   5  10      219.73      263.34     69.40 o 
 -15   6  10       64.56      144.50     71.90 o 
 -14   6  10       12.21       86.80     64.38 o 
 -13   6  10     2128.60     2430.56     88.67 o 
 -12   6  10     1794.85     1655.11     76.79 o 
 -11   6  10     1542.49     1478.37    148.88 o 
 -10   6  10      228.67      281.21    111.18 o 
  -9   6  10     1402.98     1402.84     98.89 o 
  -8   6  10      466.19      571.22    141.99 o 
  -7   6  10       46.69       78.43     57.07 o 
  -6   6  10     1606.31     1585.25     53.97 o 
  -5   6  10     6992.64     6135.33     44.46 o 
  -4   6  10     1420.76     1325.23     39.04 o 
  -3   6  10      974.56      844.65     33.20 o 
  -2   6  10     1274.25     1118.19     36.89 o 
  -1   6  10      114.72      107.45     14.40 o 
   0   6  10        3.57       32.06     13.64 o 
   1   6  10      490.40      522.74     16.75 o 
   2   6  10      230.58      213.30     36.63 o 
   3   6  10      182.72      158.67     23.23 o 
   4   6  10      958.68      760.58     33.05 o 
   5   6  10       44.74       37.91     30.27 o 
   6   6  10     1035.88      982.72     46.80 o 
   7   6  10     2483.32     2575.28     58.40 o 
   8   6  10      415.92      420.06     30.08 o 
   9   6  10     1457.16     1521.24     36.23 o 
  10   6  10      111.13       75.36     29.43 o 
  11   6  10     1751.42     1629.59     94.10 o 
  12   6  10      104.06       97.49     34.74 o 
  13   6  10      611.62      706.76     49.38 o 
  14   6  10        0.29       18.46     66.57 o 
 -15   7  10      766.02      872.94     76.13 o 
 -14   7  10     2102.72     1985.81     91.39 o 
 -13   7  10     1615.49     1561.51     83.32 o 
 -12   7  10       27.25       45.55     60.74 o 
 -11   7  10      450.13      450.23     97.71 o 
 -10   7  10       25.83       73.75     46.59 o 
  -9   7  10     2094.53     2186.09    215.40 o 
  -8   7  10      444.67      363.27     50.72 o 
  -7   7  10     4908.06     4746.62    182.11 o 
  -6   7  10     1796.30     1983.42     44.58 o 
  -5   7  10     1084.37     1116.46     23.22 o 
  -4   7  10     2599.68     2286.00     28.32 o 
  -3   7  10       12.12       43.68     15.36 o 
  -2   7  10      626.90      513.84     18.30 o 
  -1   7  10      465.20      352.81     19.66 o 
   0   7  10     1192.49     1149.01     19.08 o 
   1   7  10     3443.01     3171.90    101.64 o 
   2   7  10      104.61      103.64     20.95 o 
   3   7  10     1471.95     1482.93     35.54 o 
   4   7  10      176.94      123.07     24.48 o 
   5   7  10      775.38      634.70     34.56 o 
   6   7  10      253.47      165.72     36.30 o 
   7   7  10     2227.57     2271.29     37.63 o 
   8   7  10       70.65       56.07     27.89 o 
   9   7  10     2270.56     2540.42     41.54 o 
  10   7  10      354.61      354.83     33.09 o 
  11   7  10      246.93      227.16     40.09 o 
  12   7  10       87.52       56.63     33.83 o 
  13   7  10      639.59      618.37     36.91 o 
 -15   8  10      288.38      335.59     82.42 o 
 -13   8  10      832.70      766.65     67.31 o 
 -12   8  10     1849.44     1719.16     73.46 o 
 -11   8  10      324.02      313.02     46.28 o 
 -10   8  10       85.37       96.72     40.53 o 
  -9   8  10      677.64      731.97    117.77 o 
  -8   8  10       25.61       36.03     37.06 o 
  -7   8  10       21.60       47.62     35.26 o 
  -6   8  10        7.02       13.24     31.39 o 
  -5   8  10       12.62       33.21     32.07 o 
  -4   8  10     4290.94     3972.17     42.19 o 
  -3   8  10     1224.17     1056.11     59.55 o 
  -2   8  10      163.06      187.65     22.75 o 
  -1   8  10      292.17      240.50     15.33 o 
   0   8  10     2352.60     2475.81     28.52 o 
   1   8  10       29.75       40.17     18.86 o 
   2   8  10      225.65      224.76     30.50 o 
   3   8  10      119.15      115.00     22.65 o 
   4   8  10        7.07        9.95     24.06 o 
   5   8  10      801.95      822.02     30.10 o 
   6   8  10       37.79       40.39     27.50 o 
   7   8  10     1671.99     1785.41     99.14 o 
   8   8  10      431.23      475.69     28.30 o 
   9   8  10     5670.51     5668.13    126.91 o 
  10   8  10       40.74       37.09     33.70 o 
  11   8  10      241.17      182.81     34.96 o 
  12   8  10      280.39      270.06     34.56 o 
  13   8  10       50.27       59.10     34.25 o 
 -14   9  10      474.34      580.31     83.20 o 
 -13   9  10      400.96      363.67     76.85 o 
 -12   9  10        1.34       43.27     66.82 o 
 -11   9  10      856.83      898.25     74.69 o 
 -10   9  10      375.73      472.77     51.99 o 
  -9   9  10        6.64       57.71     31.71 o 
  -8   9  10      288.02      442.19    190.23 o 
  -7   9  10     1456.98     1468.13     48.47 o 
  -6   9  10     3047.52     2829.93    300.36 o 
  -5   9  10     2676.53     2872.07    209.65 o 
  -4   9  10      262.02      340.66     83.89 o 
  -3   9  10    10356.13     9688.42    378.31 o 
  -2   9  10     1723.33     1567.86    152.66 o 
  -1   9  10      666.13      777.21     28.93 o 
   0   9  10      109.80       87.82     16.34 o 
   1   9  10     5310.83     5381.27    134.94 o 
   2   9  10      801.98      806.67     31.90 o 
   3   9  10     6721.27     6681.27     47.26 o 
   4   9  10       22.41       40.96     24.30 o 
   5   9  10      608.67      552.58     45.59 o 
   6   9  10       15.10       26.88     26.93 o 
   7   9  10      387.62      316.49     26.11 o 
   8   9  10      369.16      522.81     75.90 o 
   9   9  10      564.96      625.38     30.24 o 
  10   9  10       49.32       65.57     28.03 o 
  11   9  10     1210.70     1287.51     51.80 o 
  12   9  10       24.93       31.84     29.08 o 
 -13  10  10       51.09       30.90     60.53 o 
 -12  10  10      425.77      495.94     74.52 o 
 -11  10  10        6.10       57.82     57.07 o 
 -10  10  10      179.75      185.98     48.22 o 
  -9  10  10     1135.64     1170.46     47.40 o 
  -8  10  10     1825.29     1508.39     68.74 o 
  -7  10  10       91.42       96.27     61.73 o 
  -6  10  10       15.80       54.33     37.37 o 
  -5  10  10       81.21      114.62     43.24 o 
  -4  10  10     1367.55     1504.43    209.16 o 
  -3  10  10      110.95       98.43     31.90 o 
  -2  10  10     1469.92     1497.52    253.47 o 
  -1  10  10     3163.03     3001.32    210.93 o 
   0  10  10     3619.18     3090.68    137.62 o 
   1  10  10      157.15      153.11     36.03 o 
   2  10  10     1433.94     1262.56    187.38 o 
   3  10  10     5509.88     4928.13    107.53 o 
   4  10  10      747.71      719.49     32.27 o 
   5  10  10      956.95     1123.21     32.14 o 
   6  10  10       24.11       33.80     26.49 o 
   7  10  10      307.35      308.55     29.82 o 
   8  10  10      650.95      634.51     52.54 o 
   9  10  10     2846.12     3014.21    115.98 o 
  10  10  10      953.96      989.00    108.98 o 
  11  10  10      649.37      644.50     32.81 o 
  12  10  10       39.61       19.22     31.46 o 
 -13  11  10       47.93        5.12     76.33 o 
 -12  11  10       33.23       74.44     60.48 o 
 -11  11  10      673.43      709.26     73.94 o 
 -10  11  10      112.16      180.74     71.81 o 
  -9  11  10      861.90     1016.04     73.29 o 
  -8  11  10      285.38      368.67     33.81 o 
  -7  11  10       43.91       87.88     32.37 o 
  -6  11  10     1418.02     1486.30     99.11 o 
  -5  11  10      324.67      319.72     41.94 o 
  -4  11  10     2448.16     2398.59    144.75 o 
  -3  11  10     3120.74     2872.21    399.70 o 
  -2  11  10     1705.78     1232.56     61.02 o 
  -1  11  10      431.12      576.68    150.96 o 
   0  11  10     1173.93     1532.98    265.40 o 
   1  11  10      172.85      238.75     51.69 o 
   2  11  10      454.54      565.87    142.88 o 
   3  11  10      105.48       80.52     37.11 o 
   4  11  10     1043.13      944.75     44.59 o 
   5  11  10      829.29      892.57    148.69 o 
   6  11  10       43.20        7.69     37.36 o 
   7  11  10     1412.96     1457.57     51.81 o 
   8  11  10        0.67       14.76     35.18 o 
   9  11  10       54.52       76.00     27.44 o 
  10  11  10     1357.46     1218.21     55.70 o 
  11  11  10       65.05       74.97     29.23 o 
 -11  12  10       53.33       54.47     63.72 o 
 -10  12  10      267.47      256.40     46.97 o 
  -9  12  10       76.29      120.07     34.32 o 
  -8  12  10      606.37      329.79     42.57 o 
  -7  12  10      323.21      277.86     36.04 o 
  -6  12  10      444.19      604.25     37.03 o 
  -5  12  10      753.40      839.77     46.57 o 
  -4  12  10      105.17       24.93     48.17 o 
  -3  12  10      557.37      596.26    139.40 o 
  -2  12  10      795.57      896.36     69.61 o 
  -1  12  10        3.25       36.53     29.69 o 
   0  12  10      201.24      113.88     51.09 o 
   1  12  10     1321.99     1272.40     61.18 o 
   2  12  10      945.03      709.82     53.12 o 
   3  12  10      322.02      402.87     51.62 o 
   4  12  10       46.90       19.78     37.18 o 
   5  12  10      409.92      410.48     69.66 o 
   6  12  10     1088.35     1124.78    108.13 o 
   7  12  10      244.88      202.96     45.76 o 
   8  12  10     1321.91     1193.29     51.90 o 
   9  12  10      217.09      200.72     36.60 o 
  10  12  10      364.69      351.07     36.97 o 
  -9  13  10     1256.75     1156.36     48.11 o 
  -8  13  10     2512.29     3206.26     61.06 o 
  -7  13  10      571.04      682.04     37.83 o 
  -6  13  10      585.09      599.07     41.39 o 
  -5  13  10        0.03       16.77     38.99 o 
  -4  13  10     1915.13     1726.21     54.89 o 
  -3  13  10      109.24       77.74     30.27 o 
  -2  13  10      110.85       40.78     31.34 o 
  -1  13  10      159.69      132.66     67.12 o 
   0  13  10     1075.08     1372.99     61.80 o 
   1  13  10       32.72       75.05     46.68 o 
   2  13  10      324.92      355.40     50.09 o 
   3  13  10      239.20      303.34     50.29 o 
   4  13  10     3250.24     3261.49     76.08 o 
   5  13  10       19.03       61.45     71.38 o 
   6  13  10       78.26       58.38     46.16 o 
   7  13  10       61.62       51.38     39.98 o 
   8  13  10       42.34      100.41     44.89 o 
   9  13  10      425.37      389.88     73.09 o 
 -10  14  10     1044.97     1085.09     77.58 o 
  -9  14  10      165.22       92.70     35.92 o 
  -8  14  10       30.01       53.75     38.49 o 
  -7  14  10        8.77       28.28     34.96 o 
  -6  14  10       33.23       41.16     44.99 o 
  -5  14  10        0.10        0.82     32.74 o 
  -4  14  10       71.79       28.54     31.44 o 
  -3  14  10        6.89       35.01     41.54 o 
  -2  14  10      590.87      737.88     34.13 o 
  -1  14  10       50.96       45.91     41.75 o 
   0  14  10       26.73       36.68     42.19 o 
   1  14  10      123.75      106.76     50.81 o 
   2  14  10        3.83        2.64     48.85 o 
   3  14  10        0.05       44.99     48.07 o 
   4  14  10       95.99       28.65     50.90 o 
   5  14  10       83.68      152.96     53.96 o 
   6  14  10      954.61     1103.73     65.00 o 
   7  14  10      628.74      645.39     76.60 o 
   8  14  10      583.32      637.25     47.01 o 
  -8  15  10     1186.39     1524.53     43.50 o 
  -7  15  10       94.32       54.97     36.86 o 
  -6  15  10       85.30      116.92     37.96 o 
  -5  15  10      195.59      180.87     37.28 o 
  -4  15  10      365.64      375.25     33.18 o 
  -3  15  10       30.26       27.67     36.24 o 
  -2  15  10        0.25       28.18     46.20 o 
  -1  15  10      228.28      483.75     49.00 o 
   0  15  10     1047.82     1432.09     79.95 o 
   1  15  10        1.30       17.07     52.03 o 
   2  15  10       30.34        1.00     50.10 o 
   3  15  10      174.81      196.62     43.31 o 
   4  15  10       28.87       78.15     44.78 o 
   5  15  10      151.96      105.76     44.00 o 
   6  15  10        0.26       11.63     52.30 o 
  -6  16  10       12.25       49.48     34.04 o 
  -5  16  10        3.84       17.99     36.51 o 
  -4  16  10      196.62      137.64     34.29 o 
  -3  16  10      347.84      462.56     38.07 o 
  -2  16  10       97.28       39.75     42.14 o 
  -1  16  10       56.75       63.56     42.02 o 
   0  16  10        1.26       49.34     44.59 o 
   1  16  10       12.50      102.21     46.14 o 
   2  16  10        9.00       36.61     43.75 o 
   3  16  10        2.19       12.39     48.79 o 
   4  16  10       17.31      -12.89     78.12 o 
  -2  17  10        0.67       -9.49     47.25 o 
  -1  17  10      176.73      371.08     93.23 o 
   0  17  10      759.59      881.29     82.28 o 
   1  17  10      162.18      217.44    100.75 o 
 -13   0  11    10266.65    10860.79    142.26 o 
 -11   0  11     5563.25     5872.92    107.48 o 
  -9   0  11      562.77      602.28     38.65 o 
  -7   0  11      458.95      411.20     32.75 o 
  -5   0  11     9905.86     9212.42     57.60 o 
  -3   0  11     5467.04     5341.63     46.70 o 
  -1   0  11     6811.44     6332.71     71.44 o 
   1   0  11     7399.72     7846.63     81.40 o 
   3   0  11    42803.45    42342.03    703.26 o 
   5   0  11     1040.45      925.33     54.32 o 
   7   0  11     3752.81     3347.49     76.25 o 
   9   0  11      380.16      289.43     57.76 o 
  11   0  11      771.53      762.49     70.87 o 
  13   0  11      507.09      409.67     62.51 o 
 -16   1  11      356.31      343.17     61.35 o 
 -15   1  11        5.42       15.01     50.93 o 
 -14   1  11        1.76       17.32     54.38 o 
 -13   1  11     1106.27     1094.73    124.21 o 
 -12   1  11      116.63      158.93     60.02 o 
 -11   1  11      886.72      948.76     54.01 o 
 -10   1  11        2.63        0.85     40.58 o 
  -9   1  11       74.06       54.09     25.52 o 
  -8   1  11     1018.89      929.35     26.47 o 
  -7   1  11     2700.71     2664.01     36.25 o 
  -6   1  11     3771.21     3871.39    110.96 o 
  -5   1  11     4708.71     4652.02     67.30 o 
  -4   1  11     1524.87     1402.03     42.23 o 
  -3   1  11     8856.96     8638.67    102.52 o 
  -2   1  11     1798.08     2141.74     31.56 o 
  -1   1  11      213.01      166.59     26.89 o 
   0   1  11     1032.35     1095.29     34.96 o 
   1   1  11     4521.92     4622.02     79.20 o 
   2   1  11    14503.85    15145.10   1315.65 o 
   3   1  11    19936.09    20604.76    390.02 o 
   4   1  11     1159.42     1285.48     79.76 o 
   5   1  11     9074.73     8819.90     86.72 o 
   6   1  11        8.63        9.47     36.36 o 
   7   1  11     1875.26     1698.92     46.18 o 
   8   1  11     1107.37     1108.30    111.76 o 
   9   1  11     8925.02     9048.49    138.59 o 
  10   1  11      112.66       96.32     60.20 o 
  11   1  11     1491.81     1483.97     51.10 o 
  12   1  11      597.24      448.79     70.68 o 
  13   1  11     1062.20      805.64     58.72 o 
  14   1  11      221.90      163.48     46.98 o 
 -16   2  11       98.45       94.23     56.64 o 
 -15   2  11      900.80      958.28    109.89 o 
 -14   2  11      112.40      108.85     54.64 o 
 -13   2  11     2927.80     2931.92    234.75 o 
 -12   2  11      602.69      699.72     50.67 o 
 -11   2  11     1539.04     1922.06     53.43 o 
 -10   2  11     1662.94     1466.98     69.24 o 
  -9   2  11      234.16      210.65     28.91 o 
  -8   2  11       24.52       17.00     26.72 o 
  -7   2  11     1621.16     1709.91     80.70 o 
  -6   2  11     2517.97     2292.33     45.88 o 
  -5   2  11     2014.12     1786.50     38.55 o 
  -4   2  11    16232.95    15908.01    176.09 o 
  -3   2  11      316.28      272.40     24.10 o 
  -2   2  11     1425.33     1036.03     38.81 o 
  -1   2  11     9227.69     9622.49     92.94 o 
   0   2  11       80.28       75.17     15.28 o 
   1   2  11      946.20      997.59     71.52 o 
   2   2  11        3.11       33.46     27.47 o 
   3   2  11     8663.87     7792.39    263.01 o 
   4   2  11    19476.72    19959.39    806.16 o 
   5   2  11      208.79      259.27     86.85 o 
   7   2  11      183.38      186.87     38.48 o 
   8   2  11     1078.26     1002.49     41.65 o 
   9   2  11      922.61     1109.69     49.12 o 
  10   2  11       75.33       47.60     38.55 o 
  11   2  11      652.79      496.86     45.10 o 
  12   2  11        5.77        4.25     45.05 o 
  13   2  11      113.71      133.43     43.82 o 
  14   2  11      553.57      592.17     68.12 o 
 -16   3  11      874.49      861.54    109.10 o 
 -15   3  11      159.87      201.20     52.17 o 
 -14   3  11      557.12      656.45     55.77 o 
 -13   3  11      194.95      212.48     49.26 o 
 -12   3  11      339.70      410.42     45.42 o 
 -11   3  11     2099.32     2181.28     52.58 o 
 -10   3  11     2420.95     2113.15     50.85 o 
  -9   3  11     1694.71     1644.19     35.80 o 
  -8   3  11       11.07       19.82     30.23 o 
  -7   3  11     2155.16     2126.62     33.56 o 
  -6   3  11     5743.43     5818.83     41.61 o 
  -5   3  11     3789.06     3622.79    148.61 o 
  -4   3  11     4091.08     3676.23    111.01 o 
  -3   3  11      914.96      841.21     43.12 o 
  -2   3  11     8079.27     7693.89    102.60 o 
  -1   3  11     2882.61     2789.98     56.72 o 
   0   3  11      189.79      226.33     13.89 o 
   1   3  11      453.92      299.34     28.46 o 
   2   3  11    19831.89    20482.15    506.61 o 
   3   3  11     1727.94     1562.01     95.95 o 
   4   3  11       97.34      123.87     31.84 o 
   5   3  11     4061.94     4291.72    213.12 o 
   6   3  11      701.67      573.22     87.65 o 
   7   3  11      946.27     1032.11     28.03 o 
   8   3  11       29.23       43.71     24.80 o 
   9   3  11      696.25      653.08     29.93 o 
  10   3  11     7151.61     7124.85    213.35 o 
  11   3  11     2436.33     2456.05     92.74 o 
  12   3  11       84.57       23.74     46.49 o 
  13   3  11       18.03        3.49     64.57 o 
  14   3  11      497.14      454.99     49.61 o 
 -16   4  11      931.28     1041.91     64.03 o 
 -15   4  11      351.44      390.68    129.13 o 
 -14   4  11       46.22       51.66     50.96 o 
 -13   4  11       13.36        2.06     52.62 o 
 -12   4  11     3245.73     3253.68     85.90 o 
 -11   4  11     1793.08     1717.73    105.68 o 
 -10   4  11     1617.49     1559.41    160.28 o 
  -9   4  11     4048.56     4043.39     56.88 o 
  -8   4  11     1631.74     1344.09     37.76 o 
  -7   4  11    13111.37    13249.98     73.12 o 
  -6   4  11      622.68      600.46     57.05 o 
  -5   4  11       46.78      115.98     25.63 o 
  -4   4  11    17196.79    16222.81     69.11 o 
  -3   4  11     2725.21     2717.63     70.13 o 
  -2   4  11     1005.32      796.76     29.76 o 
  -1   4  11      291.92      321.67     15.60 o 
   0   4  11       99.56       91.59     12.75 o 
   1   4  11      759.40      691.42     31.52 o 
   2   4  11      121.00      203.75     28.09 o 
   3   4  11      925.22      939.34     64.57 o 
   4   4  11     3983.19     3877.77     49.07 o 
   5   4  11     1346.21     1453.90     53.96 o 
   6   4  11     1078.32     1024.30     41.35 o 
   7   4  11     3838.34     3888.77     46.83 o 
   8   4  11     1309.72     1334.80     38.48 o 
   9   4  11     1742.98     1865.15     36.40 o 
  10   4  11       52.84      130.92     41.47 o 
  11   4  11     1756.70     1682.30    144.88 o 
  12   4  11      703.74      721.41     50.43 o 
  13   4  11       70.29       61.60     43.87 o 
  14   4  11      819.79      790.66     55.24 o 
 -15   5  11       55.45      109.98     49.06 o 
 -14   5  11       61.64      162.76    137.31 o 
 -13   5  11      632.61      543.00     75.20 o 
 -12   5  11      472.66      380.96     63.21 o 
 -11   5  11       12.01       31.05     42.85 o 
 -10   5  11     6553.39     6453.72    258.82 o 
  -9   5  11       75.88       66.90     42.70 o 
  -8   5  11     3569.77     3472.73    478.88 o 
  -7   5  11       19.23       58.85     24.37 o 
  -6   5  11     2509.74     2534.53     39.28 o 
  -5   5  11     2988.19     2962.58    178.03 o 
  -4   5  11      396.72      334.31     24.53 o 
  -3   5  11       21.25       62.36     17.03 o 
  -2   5  11     2507.50     2214.21     33.15 o 
  -1   5  11     7443.53     7466.61    118.25 o 
   0   5  11      895.00      841.94     26.90 o 
   1   5  11     1726.76     1456.53     80.21 o 
   2   5  11    12941.11    13294.31     94.41 o 
   3   5  11      729.24      760.20     89.23 o 
   4   5  11      996.54     1161.92     65.29 o 
   5   5  11     7119.54     7213.52    161.45 o 
   6   5  11     1175.62     1165.33    116.56 o 
   7   5  11      959.27     1001.36    147.92 o 
   8   5  11      201.58      204.93     28.65 o 
   9   5  11      268.91      340.45     30.65 o 
  10   5  11     5680.75     5880.52     92.59 o 
  11   5  11       64.26       40.91     45.02 o 
  12   5  11     1034.05      996.78    113.31 o 
  13   5  11      480.88      445.68     49.42 o 
  14   5  11      122.63      152.58     46.90 o 
 -15   6  11       36.49      120.76     85.60 o 
 -14   6  11     4131.48     4034.68    104.68 o 
 -13   6  11      176.65      160.39     64.55 o 
 -12   6  11     2148.01     2293.69     81.98 o 
 -11   6  11     1133.47     1179.04     60.12 o 
 -10   6  11      190.74      212.61     43.09 o 
  -9   6  11      460.22      497.84    116.04 o 
  -8   6  11     3102.35     3275.93    442.80 o 
  -7   6  11    13815.67    13053.03    202.89 o 
  -6   6  11       26.31       33.03     21.16 o 
  -5   6  11        0.92       21.04     19.62 o 
  -4   6  11     1571.37     1528.97     27.43 o 
  -3   6  11       48.19       24.61     18.34 o 
  -2   6  11     2216.23     1990.05     63.98 o 
  -1   6  11     3969.45     3764.29     91.66 o 
   0   6  11     1403.10     1319.72     36.70 o 
   1   6  11     1509.53     1410.74     78.46 o 
   2   6  11     1251.21     1224.02     69.16 o 
   3   6  11      162.48      218.89     24.89 o 
   4   6  11       24.55       37.66     25.28 o 
   5   6  11      370.55      445.88     34.39 o 
   6   6  11     1486.15     1610.49    136.71 o 
   7   6  11      616.41      590.90     40.03 o 
   8   6  11     1005.70     1127.22     36.78 o 
   9   6  11     2807.68     3060.94    114.49 o 
  10   6  11        0.13       17.53     36.10 o 
  11   6  11      558.09      541.72     35.30 o 
  12   6  11      909.51      934.62     49.36 o 
  13   6  11        1.57        1.30     66.92 o 
 -15   7  11       57.64       57.28     77.75 o 
 -14   7  11      123.57      212.60     71.39 o 
 -13   7  11      122.52      201.26     65.80 o 
 -12   7  11      516.85      576.98     72.72 o 
 -11   7  11     2931.04     2950.14    152.68 o 
 -10   7  11       38.37       89.10     39.37 o 
  -9   7  11      117.59       78.82     39.45 o 
  -8   7  11       47.95       63.52     37.77 o 
  -7   7  11     1936.16     2208.75    239.21 o 
  -6   7  11     1667.51     1675.68     99.12 o 
  -5   7  11     3270.38     3034.96     55.83 o 
  -4   7  11      729.75      814.60     23.37 o 
  -3   7  11     3606.86     3500.54     57.16 o 
  -2   7  11     2479.91     2491.33     29.70 o 
  -1   7  11     6359.32     6091.94     84.87 o 
   0   7  11       17.59       23.80     14.22 o 
   1   7  11      489.85      447.14     23.69 o 
   2   7  11     1473.36     1516.89     29.11 o 
   3   7  11       15.88       32.20     24.11 o 
   4   7  11      108.32      113.62     26.67 o 
   5   7  11      199.10      136.75     38.66 o 
   6   7  11     1125.83     1152.17     40.57 o 
   7   7  11      734.32      834.62     40.73 o 
   8   7  11     3320.43     3207.93     43.26 o 
   9   7  11       15.30       40.47     31.00 o 
  10   7  11     1061.51     1288.01     73.91 o 
  11   7  11     2343.60     2360.23     65.83 o 
  12   7  11     1493.61     1405.55     55.10 o 
  13   7  11      255.52      265.13     50.04 o 
 -14   8  11     2471.99     2468.08     96.54 o 
 -13   8  11      480.01      584.91     78.32 o 
 -12   8  11      702.97      750.44     75.13 o 
 -11   8  11      617.64      620.46    112.17 o 
 -10   8  11      402.33      413.75     64.90 o 
  -9   8  11     1699.75     1881.75    120.76 o 
  -8   8  11      113.29       67.32     36.32 o 
  -7   8  11     1875.92     1892.44    176.35 o 
  -6   8  11     2708.18     2729.33     50.01 o 
  -5   8  11      418.59      396.74     32.05 o 
  -4   8  11      199.35      234.00     17.05 o 
  -3   8  11        7.98       10.15     15.23 o 
  -2   8  11      132.26      110.28     20.14 o 
  -1   8  11       19.68       22.07     15.28 o 
   0   8  11      634.33      717.00     36.82 o 
   1   8  11      463.42      420.14     22.77 o 
   2   8  11     3667.43     3926.19     87.47 o 
   3   8  11      525.70      546.43     33.79 o 
   4   8  11      140.71      111.48     25.18 o 
   5   8  11       32.81       52.93     27.58 o 
   6   8  11      172.28      198.64     28.26 o 
   7   8  11        0.02       16.27     29.40 o 
   8   8  11       44.68       47.84     28.05 o 
   9   8  11     6304.00     6126.25     86.84 o 
  10   8  11      300.77      370.49     34.16 o 
  11   8  11      942.37     1064.75     45.30 o 
  12   8  11        2.28       26.90     44.53 o 
 -14   9  11      237.91      347.25     67.59 o 
 -13   9  11       51.25       15.44     60.11 o 
 -12   9  11       15.49       41.89     65.43 o 
 -11   9  11      881.20     1011.29    113.16 o 
  -9   9  11       58.25       82.37     41.07 o 
  -8   9  11     3285.47     3297.59    149.32 o 
  -7   9  11        9.68       54.35     37.16 o 
  -6   9  11     2163.30     2239.00     97.58 o 
  -5   9  11      947.00      835.19     42.32 o 
  -4   9  11      491.61      474.94     40.16 o 
  -3   9  11     6422.74     6458.25    495.10 o 
  -2   9  11      300.41      173.43     27.09 o 
  -1   9  11        0.53        5.87     25.10 o 
   0   9  11    12388.57    11632.36    275.26 o 
   1   9  11     1357.61     1387.40     30.69 o 
   2   9  11      400.19      335.17     23.82 o 
   3   9  11     1576.34     1727.28     68.82 o 
   4   9  11        8.70        8.37     25.56 o 
   5   9  11        3.33       -6.47     29.32 o 
   6   9  11     4417.06     4684.46     96.76 o 
   7   9  11      415.63      454.74     31.88 o 
   8   9  11     2613.21     3048.60     91.23 o 
   9   9  11       74.14      124.60     28.27 o 
  10   9  11     1511.92     1333.90     34.85 o 
  11   9  11      654.07      717.95     33.86 o 
  12   9  11      738.18      663.24     34.12 o 
 -13  10  11      343.72      246.16     77.40 o 
 -12  10  11       52.97       33.16     60.22 o 
 -11  10  11       45.62       93.99     49.67 o 
 -10  10  11      719.97      659.34     76.87 o 
  -9  10  11      168.40      337.71     60.81 o 
  -8  10  11      653.68      720.55     57.48 o 
  -7  10  11      155.21      291.04     72.63 o 
  -6  10  11     6036.42     6114.75    312.07 o 
  -5  10  11     4905.32     4871.80    329.48 o 
  -4  10  11      357.14      417.80     68.01 o 
  -3  10  11      108.24       72.73     30.71 o 
  -2  10  11     2157.60     2102.35    163.12 o 
  -1  10  11      592.60      533.75    186.71 o 
   0  10  11     1013.48     1172.17    139.89 o 
   1  10  11      149.57      204.53     57.54 o 
   2  10  11     1144.44     1182.32     44.17 o 
   3  10  11     2849.12     2764.70    206.91 o 
   4  10  11       82.25       67.99     24.90 o 
   5  10  11     2741.86     2749.99     47.88 o 
   6  10  11     2497.27     2572.38     41.79 o 
   7  10  11        3.98        4.67     29.89 o 
   8  10  11      654.09      727.39     34.61 o 
   9  10  11      145.08      189.83     30.16 o 
  10  10  11     1453.94     1477.62     56.48 o 
  11  10  11       57.58       70.00     28.87 o 
 -12  11  11      151.52      168.21     73.60 o 
 -11  11  11      111.98       62.24     43.65 o 
 -10  11  11       10.69       30.82     57.34 o 
  -9  11  11        6.10       17.47     34.54 o 
  -8  11  11     2547.55     2642.28    118.33 o 
  -7  11  11      169.53       82.66     37.32 o 
  -6  11  11     1012.14     1058.78    186.82 o 
  -5  11  11       76.38      182.61     36.87 o 
  -4  11  11       27.84      126.47     41.87 o 
  -3  11  11     1393.38     1680.49    236.55 o 
  -2  11  11      279.22      175.52     60.43 o 
  -1  11  11     3276.41     3196.32    304.97 o 
   0  11  11     2559.18     2587.91     68.71 o 
   1  11  11     4885.51     4607.50     86.68 o 
   2  11  11      447.66      543.77     51.36 o 
   3  11  11      721.99      596.14     51.69 o 
   4  11  11      391.08      403.26    111.43 o 
   5  11  11       13.19       32.74     43.93 o 
   6  11  11       34.81       44.39     42.67 o 
   7  11  11       54.67       87.20     43.82 o 
   8  11  11     2578.24     2607.96     96.66 o 
   9  11  11      598.89      572.75     34.85 o 
  10  11  11        2.10       -4.12     29.59 o 
 -11  12  11      259.71      166.20     46.09 o 
 -10  12  11       18.57        7.63     59.79 o 
  -9  12  11       20.70       -7.54     34.28 o 
  -8  12  11     2739.49     2786.48     83.86 o 
  -7  12  11     1652.21     1949.36    136.50 o 
  -6  12  11      190.19      206.18     33.66 o 
  -5  12  11     1419.33     1513.36     44.96 o 
  -4  12  11       95.53       47.08     33.35 o 
  -3  12  11        3.02        9.62     32.49 o 
  -2  12  11       43.71      110.85     49.71 o 
  -1  12  11     1037.88      738.65     61.03 o 
   0  12  11     1363.28     1103.66     60.78 o 
   1  12  11      947.90     1198.00     59.52 o 
   2  12  11     1308.92     1077.42     59.70 o 
   3  12  11       70.56      114.34     42.66 o 
   4  12  11     1380.24     1355.83    161.75 o 
   5  12  11     2082.75     1903.68     55.98 o 
   6  12  11     1319.78     1208.09     71.75 o 
   7  12  11       98.22       78.44     43.67 o 
   8  12  11       84.83       90.39     43.29 o 
   9  12  11      313.25      315.54     48.72 o 
 -10  13  11       13.98       50.11     57.22 o 
  -9  13  11      897.46      859.12     39.36 o 
  -8  13  11       61.39       22.00     37.44 o 
  -7  13  11      119.93       67.96     33.84 o 
  -6  13  11      875.76      797.84     53.56 o 
  -5  13  11      162.58      300.03     36.04 o 
  -4  13  11     1082.32      942.73    208.57 o 
  -3  13  11      245.16      111.89     40.42 o 
  -2  13  11       62.62       45.88     36.40 o 
  -1  13  11     1124.80     1345.60     66.42 o 
   0  13  11      246.37      343.10     58.20 o 
   1  13  11     1941.93     1813.32     69.96 o 
   2  13  11      804.26      605.90     59.48 o 
   3  13  11      117.15       93.10     51.18 o 
   4  13  11     1899.49     2318.70     76.90 o 
   5  13  11      467.25      393.64     44.31 o 
   6  13  11       54.89      110.03     46.88 o 
   7  13  11     1116.26     1211.52     49.13 o 
   8  13  11       18.66        4.75     45.98 o 
  -9  14  11        1.20       54.06     38.61 o 
  -8  14  11      303.93      311.30     49.38 o 
  -7  14  11     2118.45     2575.22     91.04 o 
  -6  14  11       11.17       15.37     33.39 o 
  -5  14  11      169.27      200.32     35.01 o 
  -4  14  11       14.01       25.34     32.93 o 
  -3  14  11      292.21      270.43     42.45 o 
  -2  14  11       55.40      152.52     31.66 o 
  -1  14  11      271.77      201.11     51.77 o 
   0  14  11      154.09      332.25     53.35 o 
   1  14  11     2997.32     3367.64     81.42 o 
   2  14  11        7.24       39.50     55.63 o 
   3  14  11      103.17       41.01     50.73 o 
   4  14  11      690.40      824.06     63.48 o 
   5  14  11       35.28       98.27     51.08 o 
   6  14  11        6.55       36.30     51.86 o 
   7  14  11      252.52      240.60     47.36 o 
  -7  15  11       30.49      101.08     37.52 o 
  -6  15  11       33.31      113.76     48.70 o 
  -5  15  11      109.13      162.58     36.94 o 
  -4  15  11        0.78       15.44     44.88 o 
  -3  15  11      383.82      318.27     34.35 o 
  -2  15  11        8.47       46.38     44.49 o 
  -1  15  11      427.72      672.94     52.24 o 
   0  15  11       44.10       49.46     47.32 o 
   1  15  11      150.23      178.51     43.71 o 
   2  15  11      210.82       98.94     46.08 o 
   3  15  11      234.38      194.76     47.56 o 
   4  15  11        4.19       26.11     47.77 o 
   5  15  11     1026.09      871.74     52.40 o 
  -5  16  11      101.92       87.71     36.21 o 
  -4  16  11        7.25       29.14     39.05 o 
  -3  16  11      294.96      249.06     46.56 o 
  -2  16  11      220.26      135.87     48.97 o 
  -1  16  11        0.25        3.26     43.33 o 
   0  16  11      105.54      350.08     50.01 o 
   1  16  11     1777.89     2071.00     57.60 o 
   2  16  11        1.84        0.53     51.51 o 
   3  16  11       73.83       -4.58     52.86 o 
 -16   0  12      115.23      101.71     86.87 o 
 -14   0  12      451.33      637.01     77.47 o 
 -12   0  12       33.74       69.56     74.52 o 
 -10   0  12     3402.24     3503.29     58.64 o 
  -8   0  12    13129.86    13191.31     84.63 o 
  -6   0  12     8642.65     8431.14     65.64 o 
  -4   0  12    10559.11    11123.57     96.16 o 
  -2   0  12      364.42      306.79     38.63 o 
   0   0  12    27107.54    25430.99    138.28 o 
   2   0  12     7124.01     7448.87     85.33 o 
   4   0  12     1044.42     1226.22     55.52 o 
   6   0  12     9894.60     8843.20    105.05 o 
   8   0  12     4048.58     3602.26     81.70 o 
  10   0  12     1010.94     1240.76     74.54 o 
  12   0  12      482.30      597.72     75.76 o 
  14   0  12        0.79       28.15     74.55 o 
 -16   1  12      263.24      295.86     61.93 o 
 -15   1  12       87.36       90.39     57.75 o 
 -14   1  12     2337.05     2303.81    157.49 o 
 -13   1  12       23.91       36.58     53.79 o 
 -12   1  12     6371.39     6633.96    249.13 o 
 -11   1  12       14.27       37.59     43.34 o 
 -10   1  12      121.16      137.20     28.15 o 
  -9   1  12        7.10       30.49     26.70 o 
  -8   1  12      763.64      763.55     27.99 o 
  -7   1  12     1687.62     1534.73     47.94 o 
  -6   1  12     6264.41     6189.13     56.23 o 
  -5   1  12      730.08      695.14     22.06 o 
  -4   1  12      247.43      285.43     20.64 o 
  -3   1  12      486.50      616.56     28.53 o 
  -2   1  12     6623.09     6643.44    114.04 o 
  -1   1  12      113.05      207.11     23.13 o 
   0   1  12     3864.38     3697.59     45.59 o 
   1   1  12     2461.79     2577.65     52.11 o 
   2   1  12      754.63      521.46     58.21 o 
   3   1  12       60.48      116.72     39.22 o 
   4   1  12      468.90      438.69     37.10 o 
   5   1  12     3770.66     4007.26    419.72 o 
   6   1  12      219.53      234.61     39.91 o 
   7   1  12      795.49      880.25    179.02 o 
   8   1  12       38.60       25.84     41.52 o 
   9   1  12       17.88       26.55     41.24 o 
  10   1  12     1071.82     1237.97     58.80 o 
  11   1  12      125.46      168.33     60.41 o 
  12   1  12      807.92      773.69     51.36 o 
  13   1  12       47.21       45.29     46.92 o 
  14   1  12     1130.74     1398.10     94.82 o 
 -16   2  12      335.09      321.60     59.22 o 
 -15   2  12      528.39      569.22     60.76 o 
 -14   2  12      288.85      268.27     57.49 o 
 -13   2  12      196.97      339.60     82.87 o 
 -12   2  12       99.64      157.79     50.50 o 
 -11   2  12      320.34      302.41     38.40 o 
 -10   2  12      170.14      264.14     46.72 o 
  -9   2  12     2598.32     2544.85     65.66 o 
  -8   2  12     3616.10     3449.51     67.83 o 
  -7   2  12      287.86      312.99     28.34 o 
  -6   2  12     5416.99     5552.23    241.53 o 
  -5   2  12       21.64       19.31     19.40 o 
  -4   2  12      203.73      217.41     24.96 o 
  -3   2  12       49.93       44.73     20.68 o 
  -2   2  12      533.34      433.42     21.00 o 
  -1   2  12    15840.72    15972.29    201.28 o 
   0   2  12     4363.38     3719.18    129.67 o 
   1   2  12     5630.68     5506.58    142.71 o 
   2   2  12      892.16      728.35     33.92 o 
   3   2  12      778.10      979.16    178.58 o 
   4   2  12     2752.99     2998.54     53.70 o 
   5   2  12      261.65      230.82     42.10 o 
   6   2  12     3461.82     3190.62     53.52 o 
   7   2  12      918.07      914.30     68.85 o 
   8   2  12     2574.04     2351.68    153.00 o 
   9   2  12      144.86      179.58     43.06 o 
  10   2  12      702.39      648.79     47.52 o 
  11   2  12       10.53       23.07     42.85 o 
  12   2  12      826.44      948.15     53.04 o 
  13   2  12      445.19      464.56     85.96 o 
  14   2  12      438.03      436.22     49.21 o 
 -15   3  12      171.79      122.75     49.29 o 
 -14   3  12      409.82      547.15    102.86 o 
 -13   3  12     1218.74     1359.69     60.56 o 
 -12   3  12       24.54       28.52     48.02 o 
 -11   3  12      158.82      288.81     86.42 o 
 -10   3  12     3658.90     3573.79    350.65 o 
  -9   3  12        8.39        9.94     33.69 o 
  -8   3  12     2080.50     1958.35     63.45 o 
  -7   3  12     2810.56     2272.50     41.67 o 
  -6   3  12     1149.58     1051.33    128.70 o 
  -5   3  12     3508.03     3391.11    185.92 o 
  -4   3  12       63.61       66.87     19.29 o 
  -3   3  12     1221.80     1060.48     22.02 o 
  -2   3  12       22.39        7.13     17.49 o 
  -1   3  12      572.45      721.70     42.57 o 
   0   3  12        5.54        7.09     13.19 o 
   1   3  12      174.29      115.02     16.48 o 
   2   3  12      619.00      600.90     40.57 o 
   3   3  12        9.35       21.60     30.38 o 
   4   3  12      226.35      249.90     34.96 o 
   5   3  12     4658.03     4939.76    501.92 o 
   6   3  12     1252.79     1240.62    152.05 o 
   7   3  12       21.20      106.12     40.01 o 
   8   3  12      784.98      841.55     50.56 o 
   9   3  12       10.38       29.89     40.81 o 
  10   3  12     2732.47     2729.82     60.44 o 
  11   3  12      293.21      339.35     79.76 o 
  12   3  12       27.19        5.92     43.29 o 
  13   3  12       86.64      134.86     46.36 o 
 -15   4  12      417.79      458.20     61.08 o 
 -14   4  12     1304.23     1439.71     60.58 o 
 -13   4  12       54.38       46.92     54.57 o 
 -12   4  12       15.32        4.21     66.76 o 
 -11   4  12      165.38      152.47     42.26 o 
 -10   4  12       49.64       75.36     43.19 o 
  -9   4  12     3790.44     3600.14     85.11 o 
  -8   4  12      418.04      305.37     33.00 o 
  -7   4  12     1147.16     1215.35     30.43 o 
  -6   4  12     1291.71     1245.77     34.97 o 
  -5   4  12      336.99      388.96     18.79 o 
  -4   4  12     2730.04     2991.59     35.14 o 
  -3   4  12       69.75      208.75     20.36 o 
  -2   4  12      555.11      585.64     19.47 o 
  -1   4  12     6360.14     6393.21     33.37 o 
   0   4  12       91.88       47.30     12.63 o 
   1   4  12     4873.83     4858.42     43.31 o 
   2   4  12     2010.50     1962.87     93.24 o 
   3   4  12     4064.83     4317.75     80.37 o 
   4   4  12     8012.86     7914.56    487.66 o 
   5   4  12      974.88     1134.84    138.23 o 
   6   4  12      145.71      108.66     36.69 o 
   7   4  12      279.82      273.50     51.43 o 
   8   4  12     1743.75     1763.65     51.44 o 
   9   4  12       29.86       18.20     41.88 o 
  10   4  12      616.03      519.86     46.22 o 
  11   4  12     1673.45     1796.72    190.79 o 
  12   4  12      148.46      139.74     49.41 o 
  13   4  12       66.72      100.00     44.99 o 
 -15   5  12     2375.70     2564.79    140.13 o 
 -14   5  12       40.56       93.36    106.57 o 
 -13   5  12      851.08      922.92     72.20 o 
 -12   5  12       94.11      119.66     45.76 o 
 -11   5  12        1.40       33.46     39.10 o 
 -10   5  12     2878.13     2716.78    359.30 o 
  -9   5  12       40.69       55.15     38.96 o 
  -8   5  12      674.81      719.57     29.86 o 
  -7   5  12      788.47      559.28     30.49 o 
  -6   5  12     1908.90     1922.87     51.56 o 
  -5   5  12        3.88       16.86     16.56 o 
  -4   5  12      245.02      271.51     20.64 o 
  -3   5  12      103.30       71.48     17.30 o 
  -2   5  12      725.25      599.03     20.75 o 
  -1   5  12      542.16      489.16     25.97 o 
   0   5  12        7.67        2.27     12.96 o 
   1   5  12      221.98      266.17     27.35 o 
   2   5  12     2183.11     2276.30     62.74 o 
   3   5  12      335.91      457.14     99.69 o 
   4   5  12      512.44      504.98     35.29 o 
   5   5  12     6824.72     6941.01    120.90 o 
   6   5  12      768.35      884.20    174.60 o 
   7   5  12     1629.61     1700.33     47.40 o 
   8   5  12     2300.56     2324.73    141.40 o 
   9   5  12     1013.60      920.09     76.64 o 
  10   5  12      254.09      285.83     67.76 o 
  11   5  12     3558.16     3519.77     67.68 o 
  12   5  12        1.29       22.73     46.31 o 
  13   5  12      549.97      608.61     54.25 o 
 -15   6  12       48.60      109.56     72.20 o 
 -14   6  12        6.06       63.67     75.06 o 
 -13   6  12      526.23      465.92     67.09 o 
 -12   6  12     1306.86     1386.22    228.91 o 
 -11   6  12       87.85       75.64     41.50 o 
 -10   6  12        8.11       14.34     38.97 o 
  -9   6  12     1513.15     1577.95    152.68 o 
  -8   6  12        9.91       21.04     35.86 o 
  -7   6  12     1578.16     1728.60     38.28 o 
  -6   6  12      183.53      139.04     22.53 o 
  -5   6  12      676.19      780.44     51.41 o 
  -4   6  12     1294.78     1455.73     42.45 o 
  -3   6  12      496.99      543.23     30.42 o 
  -2   6  12      300.27      322.46     17.69 o 
  -1   6  12     1323.69     1202.98     45.84 o 
   0   6  12     2535.94     2372.52     31.45 o 
   1   6  12     1985.64     2013.69     67.03 o 
   2   6  12     1894.19     1860.59     49.00 o 
   3   6  12     1259.07     1247.39     54.56 o 
   4   6  12       28.12       28.47     28.51 o 
   5   6  12      662.92      577.61     37.92 o 
   6   6  12      521.61      465.32     56.95 o 
   7   6  12     2313.22     2585.50    253.55 o 
   8   6  12        2.70        8.39     38.21 o 
   9   6  12     1107.16     1098.91     35.56 o 
  10   6  12       41.73       57.25     40.22 o 
  11   6  12     2436.24     2520.95    150.61 o 
  12   6  12      791.43      892.31    112.03 o 
  13   6  12      381.66      419.83     50.83 o 
 -14   7  12      630.33      626.54     73.82 o 
 -13   7  12     1629.13     1757.81     87.85 o 
 -12   7  12       51.46      124.26     49.17 o 
 -11   7  12       45.87       24.24     42.45 o 
 -10   7  12      246.40      224.61     44.72 o 
  -9   7  12      153.44      144.83     39.43 o 
  -8   7  12      336.17      348.94     62.04 o 
  -7   7  12      467.22      396.85     36.20 o 
  -6   7  12        1.44       15.47     21.50 o 
  -5   7  12      632.61      713.96     28.99 o 
  -4   7  12       34.10       48.52     18.55 o 
  -3   7  12        9.46        8.07     16.92 o 
  -2   7  12      646.68      656.90     36.35 o 
  -1   7  12     2060.36     1926.28     24.46 o 
   0   7  12      110.96      120.76     14.79 o 
   1   7  12       80.52      108.95     32.73 o 
   2   7  12      903.84      952.31     47.94 o 
   3   7  12       64.56       66.01     25.17 o 
   4   7  12       75.32       99.24     27.82 o 
   5   7  12      228.17      202.06     35.18 o 
   6   7  12     1737.36     2021.43     50.36 o 
   7   7  12     1622.28     1509.55     98.70 o 
   8   7  12       88.05       80.81     53.14 o 
   9   7  12     1855.30     1640.42     53.81 o 
  10   7  12      377.09      474.46     49.89 o 
  11   7  12       11.76       61.02     45.37 o 
  12   7  12       99.93       97.78     45.17 o 
 -14   8  12       14.26      116.25     74.83 o 
 -13   8  12       12.76       31.06     62.54 o 
 -12   8  12       73.36      168.79     51.96 o 
 -11   8  12        4.96       75.50     64.97 o 
 -10   8  12      888.48      979.09    113.63 o 
  -9   8  12     1435.32     1475.85    129.95 o 
  -8   8  12     1266.40     1117.45     46.76 o 
  -7   8  12      998.60      915.53     41.84 o 
  -6   8  12      830.86      856.90     38.97 o 
  -5   8  12     3017.21     2884.68    207.62 o 
  -4   8  12        2.93       21.60     28.91 o 
  -3   8  12      894.92      763.80     31.46 o 
  -2   8  12      665.96      668.47     23.26 o 
  -1   8  12     1773.68     1772.51     24.47 o 
   0   8  12       11.64        6.34     20.16 o 
   1   8  12     4978.59     5052.98     73.33 o 
   2   8  12      317.55      327.38     36.58 o 
   3   8  12        5.22        0.63     24.82 o 
   4   8  12     5971.36     6077.76     82.55 o 
   5   8  12     1300.34     1642.04     69.18 o 
   6   8  12      763.60      766.07     50.68 o 
   7   8  12     1135.46     1139.35     54.48 o 
   8   8  12      305.22      268.66     36.28 o 
   9   8  12     4796.35     4929.46    132.93 o 
  10   8  12       20.54       30.42     35.56 o 
  11   8  12      255.05      253.14     44.47 o 
  12   8  12     1626.80     1649.82     58.01 o 
 -13   9  12      839.78      954.57     79.92 o 
 -12   9  12       46.71       28.50     42.96 o 
 -11   9  12      301.25      412.75     71.04 o 
 -10   9  12       67.48       24.41     39.12 o 
  -9   9  12       80.93       33.33     39.46 o 
  -8   9  12      222.67      319.51    103.39 o 
  -7   9  12      737.50      728.06     41.61 o 
  -6   9  12        3.61       55.35     52.36 o 
  -5   9  12     1902.78     2011.29    143.53 o 
  -4   9  12     1131.56     1114.80    133.78 o 
  -3   9  12      618.68      718.91    110.54 o 
  -2   9  12      623.92      420.44     29.08 o 
  -1   9  12      415.32      444.11     27.36 o 
   0   9  12       92.44       94.16     40.56 o 
   1   9  12      927.22     1172.69     47.47 o 
   2   9  12       77.94       83.06     23.84 o 
   3   9  12     3291.76     3488.96     60.03 o 
   4   9  12       33.34       17.41     26.93 o 
   5   9  12      450.92      473.08     31.10 o 
   6   9  12     1956.99     2010.80     60.11 o 
   7   9  12      154.98      162.95     31.79 o 
   8   9  12       48.24       40.28     32.46 o 
   9   9  12        4.61       21.11     33.94 o 
  10   9  12     1159.52     1185.62     66.72 o 
  11   9  12       22.54       56.53     31.85 o 
 -12  10  12       84.53      106.71     72.20 o 
 -11  10  12        4.87       59.80     59.53 o 
 -10  10  12      171.11      192.47     88.00 o 
  -9  10  12      758.94     1025.02    115.04 o 
  -8  10  12      747.37      637.45     44.05 o 
  -7  10  12       63.28       84.87     39.39 o 
  -6  10  12      748.18      597.23    166.20 o 
  -5  10  12      356.29      333.66     46.16 o 
  -4  10  12      499.16      401.30     99.48 o 
  -3  10  12     1743.39     1954.02    231.04 o 
  -2  10  12     1541.99     1790.35    211.34 o 
  -1  10  12     1936.47     1950.02     53.79 o 
   0  10  12     2782.68     2666.49    219.18 o 
   1  10  12     6521.45     6446.98    129.03 o 
   2  10  12     2323.95     2226.43    173.35 o 
   3  10  12        3.54       11.97     43.24 o 
   4  10  12     1704.32     1347.13    126.21 o 
   5  10  12      617.77      740.70    113.04 o 
   6  10  12      226.07      212.29     31.34 o 
   7  10  12      120.08      178.93     31.42 o 
   8  10  12      275.07      305.79     34.68 o 
   9  10  12     2975.58     3177.05     49.70 o 
  10  10  12      161.64      264.50     35.94 o 
 -12  11  12      129.26      115.96     64.28 o 
 -11  11  12       17.66       20.12     59.96 o 
 -10  11  12       11.05       14.17     43.33 o 
  -9  11  12        9.04       47.36     40.27 o 
  -8  11  12      156.91      445.59    120.23 o 
  -7  11  12      133.25      218.53     41.64 o 
  -6  11  12     1028.33     1174.55    110.10 o 
  -5  11  12      657.16      846.44     91.72 o 
  -4  11  12     2495.73     2495.93    134.70 o 
  -3  11  12      206.57      224.66     58.66 o 
  -2  11  12      935.47      678.34     33.83 o 
  -1  11  12      615.78      515.00     56.71 o 
   0  11  12      190.52       86.41     55.05 o 
   1  11  12      767.00      817.32     62.79 o 
   2  11  12     1496.13     1727.44    161.25 o 
   3  11  12      404.57      499.67     84.25 o 
   4  11  12     1216.42     1267.47     49.91 o 
   5  11  12      154.88      100.35     42.28 o 
   6  11  12        8.02        2.53     41.01 o 
   7  11  12        2.56       -3.02     45.90 o 
   8  11  12       57.96      102.32     40.86 o 
   9  11  12       12.60        9.80     42.45 o 
  10  11  12      524.50      491.74     99.44 o 
 -11  12  12        1.45       21.32     50.15 o 
 -10  12  12       40.88      148.66     45.01 o 
  -9  12  12        0.05       13.59     34.66 o 
  -8  12  12     1340.50     1314.29     51.14 o 
  -7  12  12       90.16       62.35     36.08 o 
  -6  12  12      627.76      469.51     43.26 o 
  -5  12  12      371.11      394.85    125.79 o 
  -4  12  12      659.40      462.73     35.57 o 
  -3  12  12      145.32      152.42     77.95 o 
  -2  12  12     1294.83     1749.59     67.13 o 
  -1  12  12      139.62      178.66     52.92 o 
   0  12  12     1071.68     1271.78     61.31 o 
   1  12  12      359.70      363.96     53.96 o 
   2  12  12     3815.30     3585.95     83.20 o 
   3  12  12       12.66       39.16     46.12 o 
   4  12  12      119.87       61.11     43.56 o 
   5  12  12      149.66      173.71     43.13 o 
   6  12  12      110.38       51.99     42.70 o 
   7  12  12      235.98      161.30     43.73 o 
   8  12  12       93.46      164.02     47.76 o 
   9  12  12      117.62      113.81     49.69 o 
 -10  13  12        9.94       16.25     61.53 o 
  -9  13  12      817.43      570.58     50.91 o 
  -8  13  12     1585.38     1912.83     76.08 o 
  -7  13  12     1054.95     1060.03     55.81 o 
  -6  13  12      736.70      974.60     77.67 o 
  -5  13  12      522.76      470.06     48.46 o 
  -4  13  12      728.25      702.74     56.40 o 
  -3  13  12       65.45       48.89     34.73 o 
  -2  13  12      120.69      110.04     53.06 o 
  -1  13  12      132.55       73.17     51.56 o 
   0  13  12       24.46       10.81     53.32 o 
   1  13  12      218.08      412.70     62.05 o 
   2  13  12      594.69      728.07     63.15 o 
   3  13  12        4.17       25.59     55.39 o 
   4  13  12      175.20      232.50     44.94 o 
   5  13  12      146.01      127.29     45.66 o 
   6  13  12       14.20       28.24     41.35 o 
   7  13  12      202.71      201.41     44.82 o 
   8  13  12       66.61       32.74     46.33 o 
  -8  14  12      144.00      131.03     37.23 o 
  -7  14  12      611.23      413.52     42.28 o 
  -6  14  12       73.24       60.15     43.59 o 
  -5  14  12      132.11       72.01     32.82 o 
  -4  14  12       49.01      109.47     34.14 o 
  -3  14  12       47.40        0.01     58.07 o 
  -2  14  12       43.10      141.32     53.39 o 
  -1  14  12      122.22      170.20     59.03 o 
   0  14  12      845.05     1176.49     69.59 o 
   1  14  12       45.85       98.34     52.87 o 
   2  14  12     1124.70     1127.18     68.54 o 
   3  14  12      256.13      133.39     52.53 o 
   5  14  12     1040.82     1224.71     71.79 o 
   6  14  12        1.15       26.62     47.74 o 
  -6  15  12      152.80      260.37     40.04 o 
  -5  15  12        8.39       23.25     36.87 o 
  -4  15  12        4.68       10.98     59.83 o 
  -3  15  12       15.04       -8.80     57.55 o 
  -2  15  12      215.37      179.29     47.96 o 
  -1  15  12       63.49       18.18     49.24 o 
   0  15  12       15.38       41.89     42.35 o 
   1  15  12        0.23       63.90     60.21 o 
   2  15  12      152.08      204.41     53.50 o 
   3  15  12       46.26       21.08     57.79 o 
   4  15  12      133.83       52.39     59.38 o 
  -3  16  12       14.66       14.39     46.38 o 
  -2  16  12        4.77       11.32     51.12 o 
  -1  16  12        0.38       38.25     46.19 o 
   0  16  12      252.28      409.75     78.63 o 
   1  16  12      316.73      194.00     47.15 o 
 -15   0  13      737.59      566.92     89.86 o 
 -13   0  13     2921.75     2997.08     97.54 o 
 -11   0  13     2917.03     2973.64     59.47 o 
  -9   0  13      284.77      275.42     41.63 o 
  -7   0  13     6036.88     6162.45     84.18 o 
  -5   0  13     2743.94     2337.75     42.99 o 
  -3   0  13     2523.25     2334.47     58.60 o 
  -1   0  13     1749.88     1760.82     54.78 o 
   1   0  13      594.73      557.34     45.78 o 
   3   0  13     1913.85     1595.92     60.80 o 
   5   0  13      718.03      605.07     55.23 o 
   7   0  13     1051.50     1064.60     61.74 o 
   9   0  13     2895.81     3122.14     82.54 o 
  11   0  13      105.89       27.96     64.45 o 
  13   0  13     1208.30     1189.77     87.62 o 
 -15   1  13      243.97      281.68     60.85 o 
 -14   1  13      514.50      530.11     58.11 o 
 -13   1  13     1490.88     1582.92     61.75 o 
 -12   1  13       51.42       76.82     44.48 o 
 -11   1  13     3613.80     3755.62    102.02 o 
 -10   1  13      922.10      899.87     32.07 o 
  -9   1  13     5307.17     5228.63     79.36 o 
  -8   1  13      570.31      575.52     34.29 o 
  -7   1  13     6474.38     6361.58    152.49 o 
  -6   1  13     1383.42     1412.36     49.21 o 
  -5   1  13    13627.46    13008.28    169.15 o 
  -4   1  13      880.99      562.75     32.48 o 
  -3   1  13     5104.94     4400.94     55.43 o 
  -2   1  13     3810.77     3562.27     37.59 o 
  -1   1  13       40.56       29.66     19.91 o 
   0   1  13      125.21      200.25     19.63 o 
   1   1  13     2412.79     2206.24     24.58 o 
   2   1  13     1576.70     1514.82     83.96 o 
   3   1  13      227.82      227.55     35.24 o 
   4   1  13      104.34      147.52     35.40 o 
   5   1  13     9560.93     9042.49    109.05 o 
   6   1  13      136.31      117.18     39.01 o 
   7   1  13     3267.82     3080.46     80.82 o 
   8   1  13       36.51       82.79     41.35 o 
   9   1  13      776.15      702.51     61.44 o 
  10   1  13        1.69       40.41     43.80 o 
  11   1  13     1093.53      900.09     51.05 o 
  12   1  13      260.99      186.18     47.26 o 
  13   1  13        2.95       26.91     52.14 o 
 -15   2  13      458.05      548.40     78.92 o 
 -14   2  13       76.03       78.39     56.20 o 
 -13   2  13     1494.29     1510.27     82.04 o 
 -12   2  13       23.87       41.95     49.47 o 
 -11   2  13      161.34      225.85     43.27 o 
 -10   2  13     1851.13     1845.08    128.04 o 
  -9   2  13     1224.24     1266.10     67.27 o 
  -8   2  13      463.53      420.56     36.79 o 
  -7   2  13      900.22      926.20     65.87 o 
  -6   2  13     2203.72     1998.62    128.16 o 
  -5   2  13      214.44      269.64     29.46 o 
  -4   2  13    12637.91    12019.23     50.96 o 
  -3   2  13     1316.68     1014.39     26.50 o 
  -2   2  13        1.66       27.71     19.31 o 
  -1   2  13      107.27      117.92     19.25 o 
   0   2  13      175.19      310.37     34.44 o 
   1   2  13     2966.03     2777.05     83.96 o 
   2   2  13      145.85      130.91     33.21 o 
   3   2  13      589.98      475.08     42.01 o 
   4   2  13     8935.49     8760.13    458.41 o 
   5   2  13      198.94      215.70     38.91 o 
   6   2  13       70.45      145.19     40.07 o 
   7   2  13     2020.01     2008.88     50.23 o 
   8   2  13        6.89       45.32     59.26 o 
   9   2  13     1003.96     1042.08     48.11 o 
  10   2  13      692.62      705.59     74.25 o 
  11   2  13       76.30      123.92     41.08 o 
  12   2  13      322.05      414.55     46.12 o 
  13   2  13      545.27      559.91     58.08 o 
 -15   3  13       12.78       37.92     47.09 o 
 -14   3  13     1779.36     1882.73     63.42 o 
 -13   3  13        0.12       32.98     53.33 o 
 -12   3  13        4.42       41.96     39.30 o 
 -11   3  13     1192.79     1104.38     42.39 o 
 -10   3  13     6114.69     5772.65    105.99 o 
  -9   3  13     1382.27     1340.22     77.11 o 
  -8   3  13      543.52      525.93     31.31 o 
  -7   3  13     2265.03     2034.78     52.67 o 
  -6   3  13     3525.64     3736.82     50.72 o 
  -5   3  13     1138.90     1150.44    110.64 o 
  -4   3  13      106.06       65.75     18.75 o 
  -3   3  13        5.56       60.70     21.65 o 
  -2   3  13    11112.26    10221.78    137.44 o 
  -1   3  13       27.77       98.27     16.72 o 
   0   3  13      359.84      337.25     24.42 o 
   1   3  13     4325.34     3995.81     50.09 o 
   2   3  13     8181.73     8327.43    239.49 o 
   3   3  13     1857.76     1901.01    157.47 o 
   4   3  13      829.76      948.98     83.11 o 
   5   3  13      303.30      323.72     75.40 o 
   6   3  13      660.64      548.41     60.98 o 
   7   3  13      191.23      171.22     41.05 o 
   8   3  13      241.22      291.96     68.15 o 
   9   3  13     1290.11     1171.26     58.53 o 
  10   3  13      251.24      247.27     81.57 o 
  11   3  13     1169.27     1152.11     53.41 o 
  12   3  13       35.90       31.59     47.59 o 
  13   3  13       57.50       86.57     52.61 o 
 -15   4  13      104.75      108.02     57.66 o 
 -14   4  13      211.61      247.03     54.97 o 
 -13   4  13      700.32      686.06     55.38 o 
 -12   4  13     1026.05     1120.72     75.73 o 
 -11   4  13       15.65        7.03     41.27 o 
 -10   4  13     1125.08     1122.48     47.24 o 
  -9   4  13     2187.69     2169.07    103.04 o 
  -8   4  13     1661.36     1369.10     40.58 o 
  -7   4  13      281.89      337.71     27.73 o 
  -6   4  13       13.81       36.72     18.24 o 
  -5   4  13      191.12      199.16     18.72 o 
  -4   4  13     4664.25     4610.42     57.50 o 
  -3   4  13       64.79      101.34     19.19 o 
  -2   4  13      448.42      503.87     20.20 o 
  -1   4  13     1126.11      937.44     21.45 o 
   0   4  13     3522.65     3846.23    105.35 o 
   1   4  13      383.21      323.82     31.21 o 
   2   4  13       16.43       31.60     31.95 o 
   3   4  13      256.35      288.22     52.76 o 
   4   4  13     3610.49     3526.76    277.03 o 
   5   4  13     1665.27     1601.33     44.74 o 
   6   4  13       57.85       95.18     37.97 o 
   7   4  13    12606.12    12158.87    442.91 o 
   8   4  13     3965.83     4232.28    328.40 o 
   9   4  13     1566.26     1820.91    119.47 o 
  10   4  13     1685.84     1748.39    162.03 o 
  11   4  13       93.71       82.16     47.12 o 
  12   4  13        2.62        5.75     59.26 o 
  13   4  13        1.28        0.51     65.27 o 
 -14   5  13      243.46      324.26     57.93 o 
 -13   5  13      454.21      443.07     61.93 o 
 -12   5  13     1020.98      950.57     53.10 o 
 -11   5  13      755.59      695.64     46.37 o 
 -10   5  13     1738.97     1918.07     75.60 o 
  -9   5  13      810.88      894.67     41.96 o 
  -8   5  13       47.54       69.97     27.36 o 
  -7   5  13      737.46      587.29     30.72 o 
  -6   5  13     4041.56     4078.24     80.08 o 
  -5   5  13     3065.33     3019.69     89.02 o 
  -4   5  13        7.15       20.10     20.19 o 
  -3   5  13      560.46      674.29     21.30 o 
  -2   5  13      478.12      404.63     19.87 o 
  -1   5  13      460.38      517.06     17.90 o 
   0   5  13     2404.45     2269.12     60.96 o 
   1   5  13     4608.40     4532.14     64.73 o 
   2   5  13     7913.45     7830.48    172.91 o 
   3   5  13      175.34      155.68     38.75 o 
   4   5  13      936.11     1086.81     41.66 o 
   5   5  13     2044.17     1927.64     92.97 o 
   6   5  13      591.28      684.94    118.00 o 
   7   5  13       47.87       84.88     42.15 o 
   8   5  13       36.62       51.48     39.64 o 
   9   5  13      188.19      145.11     43.45 o 
  10   5  13     3416.66     3381.52    250.77 o 
  11   5  13      218.95      233.39     44.92 o 
  12   5  13       34.84       61.16     45.49 o 
 -14   6  13       73.29       50.86     66.36 o 
 -13   6  13      150.03      153.07     70.78 o 
 -12   6  13      487.51      553.38     47.35 o 
 -11   6  13      575.14      522.93     49.34 o 
 -10   6  13      490.68      472.69     81.60 o 
  -9   6  13     1150.33     1189.72    185.21 o 
  -8   6  13      600.47      690.06     29.76 o 
  -7   6  13      802.76      812.50     36.29 o 
  -6   6  13      170.60      144.59     29.82 o 
  -5   6  13        5.22       13.07     21.08 o 
  -4   6  13     1000.52     1057.10     43.10 o 
  -3   6  13       39.89       47.86     18.06 o 
  -2   6  13      210.24      198.99     17.55 o 
  -1   6  13     2620.25     2344.51     35.92 o 
   0   6  13     1129.40     1140.56     49.96 o 
   1   6  13      403.20      437.30     40.58 o 
   2   6  13      884.22      960.82     55.71 o 
   3   6  13     1428.34     1471.04     49.50 o 
   4   6  13       13.59       26.68     28.83 o 
   5   6  13      406.07      421.85     72.34 o 
   6   6  13      666.20      601.30     40.03 o 
   7   6  13      857.38      863.02     91.99 o 
   8   6  13     5948.69     6013.53    208.20 o 
   9   6  13      893.37     1012.24    110.72 o 
  10   6  13      296.83      405.47     49.97 o 
  11   6  13      216.32      205.51     46.00 o 
  12   6  13      116.84      162.98     51.07 o 
 -14   7  13      697.38      829.89     83.65 o 
 -13   7  13      505.06      591.48     76.52 o 
 -12   7  13       24.73       38.93     42.24 o 
 -11   7  13     1057.39     1136.67    113.46 o 
 -10   7  13       13.13       37.71     43.77 o 
  -9   7  13     1654.11     1624.14     57.91 o 
  -8   7  13     1130.42     1141.80     45.64 o 
  -7   7  13      180.55      168.25     23.52 o 
  -6   7  13     7929.03     7658.23    130.22 o 
  -5   7  13      600.60      477.17     23.08 o 
  -4   7  13     1196.42     1187.86     25.16 o 
  -3   7  13       92.77       79.30     19.16 o 
  -2   7  13       27.20       50.28     16.62 o 
  -1   7  13     2466.86     2242.37     24.68 o 
   0   7  13      841.21      829.65     63.36 o 
   1   7  13       77.63       71.75     24.60 o 
   2   7  13      307.64      307.39     31.99 o 
   3   7  13      980.00      975.27     31.65 o 
   4   7  13       16.78       29.54     29.63 o 
   5   7  13      251.18      187.63     36.29 o 
   6   7  13     2480.22     2544.05     45.26 o 
   7   7  13      161.78      190.04     40.89 o 
   8   7  13      604.51      620.82     45.32 o 
   9   7  13      347.41      333.93     44.58 o 
  10   7  13     1823.84     2020.48    230.94 o 
  11   7  13     1049.58     1094.45     52.43 o 
 -13   8  13        5.51       44.37     60.80 o 
 -12   8  13      318.44      338.83     45.60 o 
 -11   8  13      113.19      142.32     45.02 o 
 -10   8  13     2209.30     1904.68     54.40 o 
  -9   8  13     1017.65     1279.91    177.25 o 
  -8   8  13       76.41       70.63     41.57 o 
  -7   8  13     1030.55      999.12     53.80 o 
  -6   8  13     1053.30     1082.77     40.48 o 
  -5   8  13       74.96       74.66     32.09 o 
  -4   8  13       22.28       10.88     29.11 o 
  -3   8  13        9.04       34.74     25.90 o 
  -2   8  13      254.29      231.37     24.76 o 
  -1   8  13        6.36       15.61     23.44 o 
   0   8  13      151.93      118.04     23.16 o 
   1   8  13     2369.31     2236.52     49.71 o 
   2   8  13        7.34       34.32     25.17 o 
   3   8  13        4.13       -1.58     26.52 o 
   4   8  13      156.61      244.74     30.61 o 
   5   8  13       50.87       43.42     29.44 o 
   6   8  13     2938.32     2950.85     96.57 o 
   7   8  13      665.62      826.38     47.20 o 
   8   8  13      180.75      150.55     37.85 o 
   9   8  13     1431.66     1639.17    150.00 o 
  10   8  13      141.89       82.29     43.70 o 
  11   8  13       12.24       14.64     41.07 o 
 -13   9  13      220.09      327.97     78.55 o 
 -12   9  13        9.13        6.88     50.19 o 
 -11   9  13      751.11      889.98    111.56 o 
 -10   9  13       41.89       40.09     62.41 o 
  -9   9  13      105.29      156.76     44.21 o 
  -8   9  13     5313.02     5291.77    267.93 o 
  -7   9  13     3131.07     2806.17     53.56 o 
  -6   9  13      875.99      826.73     38.22 o 
  -5   9  13      276.19      203.03     33.03 o 
  -4   9  13       15.12        8.96     29.65 o 
  -3   9  13      450.88      569.16    134.19 o 
  -2   9  13     1239.02     1315.24     34.47 o 
  -1   9  13        9.48        6.92     38.65 o 
   0   9  13     5818.63     5636.23    103.33 o 
   1   9  13      981.27      862.88     70.54 o 
   2   9  13      711.81      686.11     47.88 o 
   3   9  13     6050.61     5847.80    107.85 o 
   4   9  13      210.88      181.31     30.08 o 
   5   9  13       39.20       18.22     30.91 o 
   6   9  13      186.90      261.17     32.84 o 
   7   9  13       27.59       31.68     31.10 o 
   8   9  13     2263.14     2579.33     48.74 o 
   9   9  13       79.90       80.96     37.81 o 
  10   9  13       15.51       11.73     36.25 o 
 -12  10  13       10.85       13.57     48.19 o 
 -11  10  13      237.10      248.52     46.60 o 
 -10  10  13      397.10      653.64    112.49 o 
  -9  10  13      880.10     1215.41    182.13 o 
  -8  10  13       11.08       46.20     52.32 o 
  -7  10  13     1336.66     1636.86    276.79 o 
  -6  10  13     2377.91     2485.50     97.78 o 
  -5  10  13      826.89      806.27    140.96 o 
  -4  10  13     1420.94     1124.69     73.33 o 
  -3  10  13     1628.65     1493.45     38.48 o 
  -2  10  13      791.38      864.40     61.98 o 
  -1  10  13       19.42       36.33     56.64 o 
   0  10  13       27.93       77.23     42.66 o 
   1  10  13      106.65       81.10     44.34 o 
   2  10  13      233.54      281.94     42.87 o 
   3  10  13      779.92      914.03    146.97 o 
   4  10  13       37.88       47.47     40.46 o 
   5  10  13     1216.05     1170.85     49.33 o 
   6  10  13      131.82      164.87     43.53 o 
   7  10  13      422.23      454.57     35.41 o 
   8  10  13       44.89       59.90     31.90 o 
   9  10  13      170.65      217.63     33.68 o 
  10  10  13       13.87       -1.13     35.21 o 
 -11  11  13       40.72       85.63     47.71 o 
 -10  11  13        4.25       25.18     66.55 o 
  -9  11  13      790.95     1263.77    116.28 o 
  -8  11  13      785.90     1088.81     50.51 o 
  -7  11  13     2841.11     2646.62    130.45 o 
  -6  11  13      118.54      105.22     36.96 o 
  -5  11  13      559.69      351.23     37.72 o 
  -4  11  13      122.07      110.67     34.67 o 
  -3  11  13     1868.12     2160.49    153.08 o 
  -2  11  13      926.83      774.89     68.59 o 
  -1  11  13     4044.16     4658.17     94.41 o 
   0  11  13     2221.61     2277.95     78.30 o 
   1  11  13     2368.95     2342.38     73.02 o 
   2  11  13      108.11       73.62     42.06 o 
   3  11  13     1319.21     1224.94     57.42 o 
   4  11  13      335.87      429.31    158.32 o 
   5  11  13        1.94        6.06     46.01 o 
   6  11  13        9.56       30.55     62.18 o 
   7  11  13      616.53      682.83     48.63 o 
   8  11  13       97.45      153.64     46.69 o 
   9  11  13      320.41      337.01     51.69 o 
 -10  12  13      494.93      302.42     51.23 o 
  -9  12  13       62.93       31.75     47.44 o 
  -8  12  13      901.33      924.67     50.62 o 
  -7  12  13     1034.07     1376.41    204.11 o 
  -6  12  13      492.19      598.98     96.02 o 
  -5  12  13     1093.62     1376.81     91.22 o 
  -4  12  13     1123.52      929.84     40.09 o 
  -3  12  13     1129.51     1387.73     70.48 o 
  -2  12  13      295.76      466.62     65.25 o 
  -1  12  13     2164.51     2117.09     78.45 o 
   0  12  13        4.98       32.76     57.21 o 
   1  12  13        2.98       14.69     51.28 o 
   2  12  13      180.41      183.58     61.04 o 
   3  12  13        5.62       34.36     41.24 o 
   4  12  13      503.30      539.31     82.48 o 
   5  12  13       30.08       20.47     41.71 o 
   6  12  13       48.79      106.71     42.77 o 
   7  12  13      370.50      439.89     51.59 o 
   8  12  13      364.59      317.88     47.13 o 
  -9  13  13      595.54      797.65     64.65 o 
  -8  13  13        6.96       29.21     35.24 o 
  -7  13  13     2086.41     2007.46     49.10 o 
  -6  13  13     1441.51     1185.77    110.57 o 
  -5  13  13       32.12       15.82     39.64 o 
  -4  13  13      742.03      467.66     66.49 o 
  -3  13  13      429.65      266.77     56.24 o 
  -2  13  13       27.21      149.09     61.05 o 
  -1  13  13     1592.11     2232.08     80.78 o 
   0  13  13      980.16      949.02     62.57 o 
   1  13  13     1047.72     1283.69     71.81 o 
   2  13  13       10.06       26.15     54.05 o 
   3  13  13       79.26       55.17     60.46 o 
   4  13  13      358.88      496.80     66.03 o 
   5  13  13      121.87      108.29     46.05 o 
   6  13  13      326.71      394.64    101.16 o 
  -7  14  13      652.24      837.14     52.47 o 
  -6  14  13       13.97       73.49     36.83 o 
  -5  14  13      316.76      279.57     45.15 o 
  -4  14  13      174.99      219.64     65.76 o 
  -3  14  13      299.88      209.49     57.20 o 
  -2  14  13      917.58     1066.57     70.58 o 
  -1  14  13      438.17      507.82     64.59 o 
   0  14  13      147.84      370.48     60.85 o 
   1  14  13       42.19      134.80     60.52 o 
   2  14  13      244.25      360.50     63.97 o 
   3  14  13      457.91      290.69     56.55 o 
   4  14  13      282.05      393.60     57.78 o 
   5  14  13       97.77       53.70     54.02 o 
  -5  15  13        2.38       34.43     49.53 o 
  -4  15  13        0.29       -7.75     89.28 o 
  -3  15  13      808.20      699.21     51.59 o 
  -2  15  13      204.99      100.90     49.47 o 
  -1  15  13       90.54      198.75     57.01 o 
   0  15  13      359.50      497.83     67.79 o 
   1  15  13      690.29      884.22     66.47 o 
   2  15  13       37.42       86.16     54.39 o 
 -14   0  14       59.64      112.95     66.96 o 
 -12   0  14      755.56      783.67     79.70 o 
 -10   0  14     2916.55     2855.08     59.27 o 
  -8   0  14    11387.92    11505.89    117.98 o 
  -6   0  14      424.65      433.06     35.93 o 
  -4   0  14    16186.68    16123.57    123.59 o 
  -2   0  14     8969.58     8515.64     96.32 o 
   0   0  14     6548.38     5977.79     83.97 o 
   2   0  14     2006.31     2014.87     61.76 o 
   4   0  14      284.99      288.86     51.36 o 
   6   0  14      176.50      334.82     60.63 o 
   8   0  14      180.17       64.40     61.28 o 
  10   0  14       84.56      105.39     63.28 o 
  12   0  14     3043.80     3013.86     93.25 o 
 -15   1  14       18.86       33.29     57.99 o 
 -14   1  14      394.63      351.13     52.66 o 
 -13   1  14      125.69       46.25     49.83 o 
 -12   1  14      717.46      782.35     43.68 o 
 -11   1  14       64.44       52.43     30.51 o 
 -10   1  14     4224.58     4245.62    144.45 o 
  -9   1  14      502.51      417.60     38.00 o 
  -8   1  14      198.11      250.77     30.32 o 
  -7   1  14     2763.35     2559.43     40.37 o 
  -6   1  14       48.90       47.22     28.90 o 
  -5   1  14      236.20      162.34     25.93 o 
  -4   1  14       38.24      115.60     23.15 o 
  -3   1  14     3150.83     3429.70     38.06 o 
  -2   1  14    10279.02     9754.58    128.10 o 
  -1   1  14        1.45       46.28     22.57 o 
   0   1  14     3252.82     3094.82    106.51 o 
   1   1  14      933.15      951.10     21.28 o 
   2   1  14     4671.00     4720.62    119.13 o 
   3   1  14       25.86       10.06     35.57 o 
   4   1  14     2529.06     2147.88     54.54 o 
   5   1  14      226.63      284.38     74.81 o 
   6   1  14     3867.47     3840.62     83.41 o 
   7   1  14      453.85      478.07    115.27 o 
   8   1  14      796.68      813.08     46.11 o 
   9   1  14       13.34       36.85     41.78 o 
  10   1  14     2147.18     2371.27    154.59 o 
  11   1  14      217.59      283.93     65.17 o 
  12   1  14      172.08      158.67     46.70 o 
 -15   2  14      379.37      337.32     53.61 o 
 -14   2  14      187.48      267.78     53.21 o 
 -13   2  14       60.07       94.88     47.63 o 
 -12   2  14      437.13      393.70     38.49 o 
 -11   2  14      101.00      154.35     32.25 o 
 -10   2  14     1033.95     1006.66     34.01 o 
  -9   2  14     3073.66     2935.45     55.15 o 
  -8   2  14      521.28      403.39     39.12 o 
  -7   2  14     1041.95      965.05     32.53 o 
  -6   2  14        2.84        5.51     25.60 o 
  -5   2  14       22.62       13.23     25.12 o 
  -4   2  14      536.86      435.97     26.35 o 
  -3   2  14      134.80       87.12     21.88 o 
  -2   2  14     2444.19     2243.39     60.43 o 
  -1   2  14    13627.86    13355.31     51.12 o 
   0   2  14      554.27      468.95     43.24 o 
   1   2  14       14.06        4.36     34.88 o 
   2   2  14      821.79      853.47     39.25 o 
   3   2  14     1456.58     1506.23    149.54 o 
   4   2  14      532.28      573.38     58.31 o 
   5   2  14        7.99       24.28     36.63 o 
   6   2  14     1191.35     1070.32     67.24 o 
   7   2  14      777.19      779.54     46.90 o 
   8   2  14      271.72      220.39     45.01 o 
   9   2  14     1516.47     1645.81     56.21 o 
  10   2  14       10.23        9.40     42.47 o 
  11   2  14       10.51       33.53     46.80 o 
  12   2  14      618.84      635.39     52.87 o 
 -14   3  14       51.61       98.98     51.78 o 
 -13   3  14      204.86      269.74     50.43 o 
 -12   3  14        1.79        6.15     38.98 o 
 -11   3  14       58.07      103.40     39.71 o 
 -10   3  14      621.41      727.32     40.03 o 
  -9   3  14      151.22      121.95     31.44 o 
  -8   3  14       20.56       30.06     29.67 o 
  -7   3  14     4357.67     3989.33     87.70 o 
  -6   3  14       41.85       28.57     20.16 o 
  -5   3  14     2636.80     2942.74     87.10 o 
  -4   3  14      222.97      227.18     21.85 o 
  -3   3  14     8354.15     7905.07     75.92 o 
  -2   3  14     1503.84     1183.18     26.11 o 
  -1   3  14     1661.46     1806.53     34.08 o 
   0   3  14     2160.37     2249.70     37.94 o 
   1   3  14      183.00      264.77     52.25 o 
   2   3  14     3898.10     3876.50    161.13 o 
   3   3  14     3694.75     3878.23    246.19 o 
   4   3  14     4199.84     3962.44     67.82 o 
   5   3  14     2721.73     2740.70     75.98 o 
   6   3  14     1619.48     1642.22    223.66 o 
   7   3  14       77.78       78.89     56.39 o 
   8   3  14     1862.81     1862.75     83.77 o 
   9   3  14       41.45       74.90     41.53 o 
  10   3  14      612.07      719.31     51.58 o 
  11   3  14     2037.99     2156.62    109.39 o 
  12   3  14        0.03       13.90     44.56 o 
 -14   4  14      134.24      220.92    123.24 o 
 -13   4  14      141.90      169.64     53.82 o 
 -12   4  14        1.37       32.11     63.56 o 
 -11   4  14       83.39       88.69     43.90 o 
 -10   4  14      427.62      404.98     34.06 o 
  -9   4  14     4169.49     4121.72     63.64 o 
  -8   4  14        2.93       16.14     27.97 o 
  -7   4  14     1552.70     1643.91     34.67 o 
  -6   4  14      190.78      214.22     20.26 o 
  -5   4  14     2236.17     2264.00     40.80 o 
  -4   4  14     1296.34     1343.50     45.78 o 
  -3   4  14      273.43      371.55     21.31 o 
  -2   4  14        2.59       21.34     17.80 o 
  -1   4  14     4636.70     4132.00     80.43 o 
   0   4  14      146.17      106.09     28.22 o 
   1   4  14       79.80      114.08     31.02 o 
   2   4  14     3005.60     2970.93    149.60 o 
   3   4  14     5332.42     5292.13     82.41 o 
   4   4  14      712.15      680.40    200.20 o 
   5   4  14     2754.40     3153.02     78.12 o 
   6   4  14       69.99       83.50     40.09 o 
   7   4  14      881.52      765.22    106.79 o 
   8   4  14       40.17       52.61     42.44 o 
   9   4  14      719.45      773.22     48.57 o 
  10   4  14      282.05      303.32     46.73 o 
  11   4  14      769.36      754.16     55.04 o 
  12   4  14       95.03      106.08     52.24 o 
 -14   5  14       34.04       81.42     61.45 o 
 -13   5  14      377.18      273.69     60.57 o 
 -12   5  14      437.30      489.90     52.92 o 
 -11   5  14       54.54       34.04     40.36 o 
 -10   5  14      418.53      397.98     45.69 o 
  -9   5  14      233.02      178.67     41.40 o 
  -8   5  14     1468.34     1362.35     33.72 o 
  -7   5  14      555.82      471.46     27.06 o 
  -6   5  14      226.03      269.79     36.59 o 
  -5   5  14        0.91        5.49     18.29 o 
  -4   5  14       58.78       98.75     20.25 o 
  -3   5  14     1796.22     1694.21     57.30 o 
  -2   5  14        5.33       -2.59     18.17 o 
  -1   5  14     1354.00     1320.31     33.10 o 
   0   5  14     3145.22     2814.57    114.29 o 
   1   5  14     5203.06     5289.67    137.35 o 
   2   5  14        3.86       30.19     29.88 o 
   3   5  14     4263.78     4335.63     50.02 o 
   4   5  14     2544.02     2660.27    158.33 o 
   5   5  14     4668.59     4779.74    150.29 o 
   6   5  14      292.65      386.60     73.83 o 
   7   5  14     1615.50     1646.79     53.66 o 
   8   5  14     2252.47     2252.07     58.20 o 
   9   5  14     3957.94     3881.18     69.25 o 
  10   5  14       18.50       23.24     43.86 o 
  11   5  14      180.41      232.55     47.51 o 
  12   5  14      304.00      343.17     46.34 o 
 -14   6  14      914.14      833.65     72.00 o 
 -13   6  14       57.79       57.69     70.99 o 
 -12   6  14      127.85      144.96     47.17 o 
 -11   6  14       20.89       28.52     39.97 o 
 -10   6  14       92.49       56.70     41.09 o 
  -9   6  14     2923.14     2869.77    259.75 o 
  -8   6  14       25.72       25.72     31.31 o 
  -7   6  14      381.95      476.45     27.36 o 
  -6   6  14      182.93      184.82     23.36 o 
  -5   6  14     3139.76     2989.50     92.34 o 
  -4   6  14      541.59      584.14     29.48 o 
  -3   6  14       27.75       51.59     19.20 o 
  -2   6  14       17.79        6.40     17.54 o 
  -1   6  14      192.34      201.86     30.18 o 
   0   6  14     1814.63     1961.22     40.39 o 
   1   6  14      895.24      770.65     48.81 o 
   2   6  14     4243.28     4363.54     47.24 o 
   3   6  14      942.57     1107.49     35.85 o 
   4   6  14      320.07      393.99     38.90 o 
   5   6  14      761.14      662.30     42.18 o 
   6   6  14     2931.02     2780.47     97.75 o 
   7   6  14     1667.38     1773.60    191.16 o 
   8   6  14       63.50       33.29     40.23 o 
   9   6  14       62.96       73.73     42.75 o 
  10   6  14        5.60      -12.27     64.58 o 
  11   6  14     1822.68     1910.33     58.86 o 
 -13   7  14      232.61      200.35     69.38 o 
 -12   7  14      191.29      264.52     46.48 o 
 -11   7  14      483.30      503.55     79.66 o 
 -10   7  14        5.84       23.76     46.06 o 
  -9   7  14      242.70      259.30     43.11 o 
  -8   7  14      402.50      433.26     56.60 o 
  -7   7  14       37.76       42.72     36.56 o 
  -6   7  14     2078.80     1914.18    112.75 o 
  -5   7  14       41.75       56.78     21.15 o 
  -4   7  14       77.65      109.89     20.51 o 
  -3   7  14     1261.14     1356.85     53.52 o 
  -2   7  14       21.96       26.78     23.96 o 
  -1   7  14     1524.42     1414.26     35.15 o 
   0   7  14      196.79      166.62     26.23 o 
   1   7  14     1000.63      938.68     59.22 o 
   2   7  14     1602.19     1701.07     43.18 o 
   3   7  14     1045.38      908.15     33.25 o 
   4   7  14      516.80      646.93     57.26 o 
   5   7  14      298.57      344.91     41.44 o 
   6   7  14     1113.74     1151.40     38.72 o 
   7   7  14     1935.98     1802.76    192.49 o 
   8   7  14      684.07      643.74     43.46 o 
   9   7  14      295.95      235.51     41.92 o 
  10   7  14      742.11      934.58    132.38 o 
  11   7  14        5.36       26.75     43.94 o 
 -13   8  14      238.13      234.28     68.16 o 
 -12   8  14     1071.56      956.07     60.30 o 
 -11   8  14      567.70      590.07     91.84 o 
 -10   8  14      120.97      135.37     59.06 o 
  -9   8  14     3500.02     3820.62    243.62 o 
  -8   8  14       40.52       22.52     41.48 o 
  -7   8  14     3807.45     3772.06     67.37 o 
  -6   8  14       59.62       51.42     34.91 o 
  -5   8  14      980.67     1003.71     64.72 o 
  -4   8  14     2011.33     1726.53     43.63 o 
  -3   8  14       45.87       43.45     26.76 o 
  -2   8  14      856.41      759.75     78.44 o 
  -1   8  14      697.79      999.06    126.01 o 
   0   8  14       21.97       13.69     26.14 o 
   1   8  14     2656.65     2610.69     39.20 o 
   2   8  14       41.98       30.77     26.77 o 
   3   8  14       92.22       80.49     28.19 o 
   4   8  14     4161.91     4210.21     49.80 o 
   5   8  14     1009.16     1198.64     45.95 o 
   6   8  14     1355.32     1289.80     61.24 o 
   7   8  14      956.77      898.29     46.59 o 
   8   8  14       21.68       48.22     34.79 o 
   9   8  14      360.36      438.53     38.77 o 
  10   8  14        7.57       37.15     46.84 o 
 -12   9  14       77.29       83.07     49.59 o 
 -11   9  14      100.85      146.85     44.47 o 
 -10   9  14      302.01      190.21     47.76 o 
  -9   9  14      248.40      363.49     47.45 o 
  -8   9  14      331.15      575.91    209.86 o 
  -7   9  14       62.95      128.02     38.63 o 
  -6   9  14      390.92      328.07     55.74 o 
  -5   9  14      489.03      540.76     44.81 o 
  -4   9  14      259.12      275.79     31.33 o 
  -3   9  14        5.68       -6.60     50.91 o 
  -2   9  14     3108.08     2960.02     77.60 o 
  -1   9  14      493.21      503.18     50.27 o 
   0   9  14      506.34      369.77     44.21 o 
   1   9  14      494.60      361.92     45.84 o 
   2   9  14      597.13      595.44     49.35 o 
   3   9  14     1713.58     1799.33    152.99 o 
   4   9  14        1.72       23.99     32.02 o 
   5   9  14        1.02       21.57     30.39 o 
   6   9  14     2769.34     2782.42     45.44 o 
   7   9  14      398.93      480.55     37.92 o 
   8   9  14        0.41        9.08     32.86 o 
   9   9  14     1164.75     1215.94     43.94 o 
 -11  10  14      270.05      348.62     49.66 o 
 -10  10  14      686.50      980.94    160.03 o 
  -9  10  14      249.00      426.87     47.32 o 
  -8  10  14     1205.99     1253.92    275.07 o 
  -7  10  14     2346.73     2449.81    193.21 o 
  -6  10  14       37.99       26.13     46.01 o 
  -5  10  14      280.65      212.85     35.62 o 
  -4  10  14       31.92       23.16     32.92 o 
  -3  10  14     1636.85     1463.37     74.89 o 
  -2  10  14     1317.34     1670.70     75.78 o 
   0  10  14      895.30     1106.28     96.45 o 
   1  10  14     2552.27     2737.50     93.00 o 
   2  10  14      439.21      396.13     56.71 o 
   3  10  14      198.90      191.15     43.50 o 
   4  10  14      519.93      495.57     43.84 o 
   5  10  14      828.73      900.98    144.63 o 
   6  10  14      269.77      334.91     50.24 o 
   7  10  14        3.06       17.18     45.47 o 
   8  10  14       54.28       45.33     50.89 o 
   9  10  14      773.65      911.66     59.09 o 
 -10  11  14       29.23       31.50     49.98 o 
  -9  11  14      183.93      137.95     43.05 o 
  -8  11  14      175.30      483.66    135.20 o 
  -7  11  14      427.25      348.24     85.90 o 
  -6  11  14      367.19      605.09    186.21 o 
  -5  11  14      680.24      865.97     95.41 o 
  -4  11  14     1410.65     1694.99     73.86 o 
  -3  11  14       10.25       43.86     55.54 o 
  -2  11  14     2725.94     2988.63     85.94 o 
  -1  11  14      774.96     1003.74     72.66 o 
   0  11  14      544.02      336.61     62.54 o 
   1  11  14      742.35      640.40     48.88 o 
   2  11  14       53.04        6.55     59.57 o 
   3  11  14      654.06      737.82     51.00 o 
   4  11  14      118.87      133.43     45.63 o 
   5  11  14      311.25      252.70     49.08 o 
   6  11  14       27.38       39.52     48.29 o 
   7  11  14      938.33      991.66     56.64 o 
   8  11  14      408.56      377.77     47.00 o 
  -9  12  14       92.37       58.81     43.11 o 
  -8  12  14     1181.30     1394.10     65.60 o 
  -7  12  14      250.27      428.52     44.24 o 
  -6  12  14     2031.63     1893.14    158.61 o 
  -5  12  14      298.52      149.71     57.42 o 
  -4  12  14      255.00      311.58     67.44 o 
  -3  12  14      655.25      408.68     67.54 o 
  -2  12  14     1222.18     1567.63     71.25 o 
  -1  12  14      488.37      621.23     69.47 o 
   0  12  14      821.02     1293.01     72.52 o 
   1  12  14     1123.47     1160.97     72.00 o 
   2  12  14     1449.84     1464.96     54.73 o 
   3  12  14       70.37       46.81     46.77 o 
   4  12  14       32.35       40.18     48.30 o 
   5  12  14      385.59      435.36     50.79 o 
   6  12  14      127.61       97.24     42.00 o 
   7  12  14      842.21      784.83     88.06 o 
  -8  13  14      359.39      274.13     38.45 o 
  -7  13  14      173.81      277.60    103.18 o 
  -6  13  14        3.21       42.47     39.53 o 
  -5  13  14      386.90      352.10     69.93 o 
  -4  13  14      441.88      510.43     59.97 o 
  -3  13  14      391.88      390.78     68.12 o 
  -2  13  14      425.73      235.35     60.34 o 
  -1  13  14      257.22      364.73     65.28 o 
   0  13  14     1561.85     1412.35     71.40 o 
   1  13  14      258.49      516.39     68.08 o 
   3  13  14       20.42       54.57     53.03 o 
   4  13  14        4.72       50.44     45.88 o 
   5  13  14      233.10      292.14     57.02 o 
  -5  14  14      581.60      411.97     61.48 o 
  -4  14  14      191.54      189.34     66.07 o 
  -3  14  14       37.73       10.98     61.33 o 
  -2  14  14      193.75      157.17     61.00 o 
  -1  14  14        0.39       35.91     63.76 o 
   0  14  14      405.35      623.59     62.02 o 
   1  14  14      106.93      116.38     64.23 o 
   2  14  14      575.27      775.71     72.46 o 
   3  14  14       18.37        0.34     64.61 o 
 -13   0  15       20.29       70.98     80.34 o 
 -11   0  15     4741.61     4526.97    224.85 o 
  -9   0  15     1528.45     1368.25     50.54 o 
  -7   0  15      110.21      175.95     37.19 o 
  -5   0  15     2543.65     2474.71     36.88 o 
  -3   0  15      642.14      674.88     39.82 o 
  -1   0  15     2251.53     2184.93     62.81 o 
   1   0  15       67.88       67.51     48.70 o 
   3   0  15      358.27      491.02     55.42 o 
   5   0  15     1175.15     1058.47     60.97 o 
   7   0  15     2894.31     2870.24     85.01 o 
   9   0  15      242.77      194.57     69.52 o 
  11   0  15       76.54      116.42     75.32 o 
 -14   1  15      368.21      398.34     58.24 o 
 -13   1  15      694.03      708.04     72.53 o 
 -12   1  15      651.06      705.60     53.19 o 
 -11   1  15      106.01      144.58     30.93 o 
 -10   1  15       42.17       78.52     28.91 o 
  -9   1  15      368.12      372.77     31.40 o 
  -8   1  15        0.17       31.90     27.51 o 
  -7   1  15     4558.48     4559.09    209.69 o 
  -6   1  15       24.55       16.18     26.50 o 
  -5   1  15     1567.96     1510.66     25.55 o 
  -4   1  15      232.23      203.41     21.37 o 
  -3   1  15      668.66      642.57     51.49 o 
  -2   1  15     6144.03     5475.57     44.28 o 
  -1   1  15       66.94      114.48     24.08 o 
   0   1  15      347.52      462.31     39.81 o 
   1   1  15      215.81      279.68     35.69 o 
   2   1  15      193.81      169.32     35.91 o 
   3   1  15     1157.07     1141.26     42.42 o 
   4   1  15      213.27      198.96     64.37 o 
   5   1  15      476.22      502.95     38.69 o 
   6   1  15      110.47      175.66     63.22 o 
   7   1  15       78.96       23.77     43.01 o 
   8   1  15       14.32       28.18     43.96 o 
   9   1  15       71.75       42.94     47.11 o 
  10   1  15      827.12      862.28     50.29 o 
  11   1  15      682.72      754.58     56.87 o 
  12   1  15      124.88      124.07     55.56 o 
 -14   2  15      192.83      177.00     58.07 o 
 -13   2  15      158.72      265.75     57.26 o 
 -12   2  15       51.70       99.92     38.90 o 
 -11   2  15     2003.44     2078.24    127.70 o 
 -10   2  15      165.63      166.14     30.42 o 
  -9   2  15        9.60       46.67     27.27 o 
  -8   2  15      140.91      168.39     31.48 o 
  -7   2  15     1962.23     1998.89     84.47 o 
  -6   2  15      838.61      715.08     40.72 o 
  -5   2  15      745.61      709.33     27.23 o 
  -4   2  15      767.69      794.36     26.69 o 
  -3   2  15      557.29      442.49     23.96 o 
  -2   2  15     2861.16     3095.94     32.62 o 
  -1   2  15     9438.24     9084.14    156.32 o 
   0   2  15      200.14      315.75     88.39 o 
   1   2  15      940.57      886.02     39.14 o 
   2   2  15      988.94     1019.80     70.88 o 
   3   2  15     2472.68     2667.59     51.06 o 
   4   2  15      195.04      238.60     41.15 o 
   5   2  15        2.38       24.29     37.09 o 
   6   2  15       29.45       59.59     38.86 o 
   7   2  15      829.40      926.48     58.77 o 
   8   2  15        8.23       33.69     44.14 o 
   9   2  15      746.34      734.77     49.90 o 
  10   2  15        0.01       31.08     44.87 o 
  11   2  15      226.12      196.42     47.75 o 
 -14   3  15      808.33      789.49     57.76 o 
 -13   3  15      102.01      165.38     52.59 o 
 -12   3  15        0.40       21.95     38.84 o 
 -11   3  15       54.51       83.36     29.81 o 
 -10   3  15      734.73      650.24     36.41 o 
  -9   3  15       67.50       87.70     31.40 o 
  -8   3  15      568.74      528.42     37.63 o 
  -7   3  15        6.22       20.20     27.56 o 
  -6   3  15      517.44      561.12     30.29 o 
  -5   3  15       11.87        4.47     25.93 o 
  -4   3  15      756.04      696.91     28.00 o 
  -3   3  15       63.37       74.69     21.40 o 
  -2   3  15      335.46      227.42     22.58 o 
  -1   3  15        0.03       44.01     29.60 o 
   0   3  15        2.58       55.73     41.71 o 
   1   3  15     3656.06     3273.26     60.84 o 
   2   3  15     1459.61     1490.06     43.09 o 
   3   3  15     2067.17     2170.54     49.40 o 
   4   3  15      558.45      599.81     41.71 o 
   5   3  15     1643.23     1800.68    148.55 o 
   6   3  15     2262.88     2378.15    197.35 o 
   7   3  15     1368.48     1508.70     85.96 o 
   8   3  15       68.06       72.20     44.89 o 
   9   3  15       24.33       85.10     47.37 o 
  10   3  15      497.20      556.48     66.11 o 
  11   3  15      839.60      862.33     54.16 o 
 -14   4  15      632.94      653.80     58.04 o 
 -13   4  15      305.79      382.55     45.85 o 
 -12   4  15      193.99      318.40     40.47 o 
 -11   4  15        9.32       37.71     41.65 o 
 -10   4  15       70.51       91.51     32.99 o 
  -9   4  15     1566.04     1581.75     44.04 o 
  -8   4  15      848.66      883.45     33.62 o 
  -7   4  15     1659.25     1417.70     50.34 o 
  -6   4  15      185.37      224.54     31.46 o 
  -5   4  15       19.29       35.87     24.13 o 
  -4   4  15     2831.73     2536.84     45.67 o 
  -3   4  15       69.71       59.54     20.99 o 
  -2   4  15     2463.70     2393.30     61.56 o 
  -1   4  15     9074.87     8472.12     70.82 o 
   0   4  15     6753.38     7145.14     56.17 o 
   1   4  15      127.77      120.85     29.86 o 
   2   4  15      219.33      211.61     35.63 o 
   3   4  15      566.72      587.27     42.06 o 
   4   4  15       10.14        5.44     57.28 o 
   5   4  15     1512.96     1545.63    163.90 o 
   6   4  15     4577.58     4585.70     66.13 o 
   7   4  15      327.76      337.85     80.35 o 
   8   4  15     2941.98     3122.06     72.70 o 
   9   4  15     2419.51     2643.97    111.26 o 
  10   4  15      202.93      215.36     49.37 o 
  11   4  15        8.29       23.12     47.65 o 
 -13   5  15      363.38      388.84     40.33 o 
 -12   5  15       36.69       11.54     49.04 o 
 -11   5  15       30.81       15.59     39.43 o 
 -10   5  15      935.40      977.36     48.09 o 
  -9   5  15       24.67       49.46     29.60 o 
  -8   5  15      399.96      308.12     32.43 o 
  -7   5  15       85.77       89.33     26.08 o 
  -6   5  15      889.14      849.25     29.11 o 
  -5   5  15       26.46       31.51     23.68 o 
  -4   5  15      685.73      598.30     23.48 o 
  -3   5  15       10.13       20.19     20.05 o 
  -2   5  15       40.33       76.89     26.75 o 
  -1   5  15     1513.13     1829.08     81.65 o 
   0   5  15      114.71      170.66     36.75 o 
   1   5  15     1767.06     1822.78     46.87 o 
   2   5  15     1799.31     1748.32     58.57 o 
   3   5  15      556.68      611.85     34.74 o 
   4   5  15       60.30       38.10     37.30 o 
   5   5  15      462.34      391.95     47.09 o 
   6   5  15     1392.18     1412.39     50.58 o 
   7   5  15      871.46      950.44    148.33 o 
   8   5  15      244.41      331.03     57.98 o 
   9   5  15      306.66      227.12     49.23 o 
  10   5  15      300.53      278.61     49.08 o 
  11   5  15      148.93      187.90     50.24 o 
 -13   6  15       59.73        2.97     46.38 o 
 -12   6  15      856.75      808.08     54.62 o 
 -11   6  15      101.16       73.17     40.87 o 
 -10   6  15      238.68      284.98     44.00 o 
  -9   6  15       10.14       17.84     29.01 o 
  -8   6  15     1172.05     1065.74     46.85 o 
  -7   6  15     1674.95     1581.97     33.76 o 
  -6   6  15     1188.91     1185.01     45.82 o 
  -5   6  15      811.14      886.25     30.32 o 
  -4   6  15      272.03      290.89     24.61 o 
  -3   6  15      731.59      817.89     23.32 o 
  -2   6  15     1444.35     1244.50     50.29 o 
  -1   6  15     1541.51     1321.44     77.52 o 
   0   6  15    10940.63    10628.12     65.09 o 
   1   6  15       46.66       72.75     37.63 o 
   2   6  15     1935.42     1858.26     67.93 o 
   3   6  15       25.29       28.01     31.62 o 
   4   6  15        8.83       17.40     32.34 o 
   5   6  15      934.86     1111.09    119.79 o 
   6   6  15     3193.96     3295.37     61.32 o 
   7   6  15      433.57      467.21     47.87 o 
   8   6  15      860.72      956.73    136.22 o 
   9   6  15       15.40       28.46     64.29 o 
  10   6  15      372.34      411.62     51.90 o 
 -12   7  15       51.52       63.21     48.26 o 
 -11   7  15      100.34       67.46     47.01 o 
 -10   7  15      231.48      300.36     48.92 o 
  -9   7  15      319.62      305.91     69.97 o 
  -8   7  15     1564.72     1542.41     84.70 o 
  -7   7  15      733.10      706.78     39.53 o 
  -6   7  15      463.12      440.36     60.06 o 
  -5   7  15      675.12      628.06     35.74 o 
  -4   7  15     1117.28      950.46     35.69 o 
  -3   7  15     1092.49     1114.23     54.21 o 
  -2   7  15       10.27       34.07     25.35 o 
  -1   7  15     1487.27     1639.82     46.94 o 
   0   7  15      470.26      596.72     30.95 o 
   1   7  15      600.08      594.70     33.84 o 
   2   7  15       11.70       40.35     31.99 o 
   3   7  15      118.48      179.52     31.95 o 
   4   7  15     1106.37      994.12     38.09 o 
   5   7  15        0.75       19.00     34.49 o 
   6   7  15       71.46       92.65     37.40 o 
   7   7  15      102.01      150.25     36.28 o 
   8   7  15        4.95       -3.75     38.84 o 
   9   7  15      400.82      391.88     43.72 o 
  10   7  15      553.84      561.70     53.24 o 
 -12   8  15     1191.95     1330.56     56.27 o 
 -11   8  15       75.86       89.54     46.53 o 
 -10   8  15     2594.52     2684.33     62.18 o 
  -9   8  15       13.62       38.90     42.87 o 
  -8   8  15     2300.34     2294.74     66.67 o 
  -7   8  15     1362.14     1187.96    128.28 o 
  -6   8  15       73.78       47.62     34.64 o 
  -5   8  15      320.41      354.42     34.94 o 
  -4   8  15       18.76       31.30     62.13 o 
  -3   8  15      319.72      371.57     65.01 o 
  -2   8  15     1276.72     1455.19     54.69 o 
  -1   8  15     1667.86     1637.16     86.58 o 
   0   8  15      138.27      116.74     45.20 o 
   1   8  15     4110.07     3805.27     45.25 o 
   2   8  15      462.31      376.73     30.66 o 
   3   8  15       17.00        5.01     29.76 o 
   4   8  15      511.89      574.01     33.80 o 
   5   8  15       11.17       64.14     32.36 o 
   6   8  15     2076.91     2019.61     45.49 o 
   7   8  15      545.03      612.59     38.87 o 
   8   8  15      268.04      338.79     47.91 o 
   9   8  15       20.46       22.95     66.91 o 
 -11   9  15       33.67       78.74     45.05 o 
 -10   9  15      256.14      379.23    106.62 o 
  -9   9  15      432.04      567.80    174.99 o 
  -8   9  15     3133.24     3256.26    149.07 o 
  -7   9  15      404.17      324.67     81.74 o 
  -6   9  15      455.50      544.37     39.33 o 
  -5   9  15      257.81      230.81     34.86 o 
  -4   9  15      110.96       46.79     60.38 o 
  -3   9  15      135.22      102.97     56.39 o 
  -2   9  15      576.09      558.91     59.53 o 
  -1   9  15      454.80      535.49     46.37 o 
   0   9  15       84.47        3.80     46.94 o 
   1   9  15     1394.75     1312.52     58.61 o 
   2   9  15      139.47      103.50     45.55 o 
   3   9  15      209.27      189.78     44.24 o 
   4   9  15      580.73      538.61     48.13 o 
   5   9  15      441.10      407.06     49.76 o 
   6   9  15      436.26      504.92     36.26 o 
   7   9  15      145.17      167.35     34.12 o 
   8   9  15       13.79       13.30     35.50 o 
   9   9  15      229.80      196.03     44.58 o 
 -10  10  15      720.28      807.10     51.21 o 
  -9  10  15       16.78       13.18     54.55 o 
  -8  10  15      577.42      666.76    145.39 o 
  -7  10  15        1.90       50.01     40.74 o 
  -6  10  15        0.63        8.49     35.77 o 
  -5  10  15      191.03      288.62     63.29 o 
  -4  10  15       24.06        6.31     54.71 o 
  -3  10  15     2759.94     3140.22     88.58 o 
  -2  10  15     1028.94     1171.10     75.89 o 
  -1  10  15      631.19      675.02     66.75 o 
   0  10  15      139.29      141.50     47.06 o 
   1  10  15        4.62       20.68     48.62 o 
   2  10  15        3.38       -3.62     44.74 o 
   4  10  15      241.77      314.45     44.04 o 
   5  10  15      278.59      372.45     52.86 o 
   6  10  15      283.32      404.17     53.45 o 
   7  10  15      360.12      369.69     47.22 o 
   8  10  15      392.91      326.11     49.16 o 
  -9  11  15      979.86     1177.86    193.14 o 
  -8  11  15      384.17      631.77     70.73 o 
  -7  11  15     1082.49     1211.58    234.96 o 
  -6  11  15       18.92       18.63     66.81 o 
  -5  11  15      469.92      435.88     60.91 o 
  -4  11  15      149.70       26.14     67.03 o 
  -3  11  15     1654.71     1921.12     81.39 o 
  -2  11  15      201.09      137.36     57.34 o 
  -1  11  15     1380.60     1813.38     81.62 o 
   1  11  15      360.16      545.64     55.15 o 
   2  11  15      393.73      418.28     47.54 o 
   3  11  15      865.18      818.66     48.19 o 
   4  11  15      147.23      142.26     43.08 o 
   5  11  15       70.98       71.30     48.83 o 
   6  11  15        4.42        0.01     48.24 o 
   7  11  15      152.85      118.88     52.10 o 
  -8  12  15       42.55       59.71     44.64 o 
  -7  12  15      192.86      404.86     78.04 o 
  -6  12  15       17.18       84.08     59.29 o 
  -5  12  15       54.52      197.97     69.78 o 
  -4  12  15       34.93       31.65     61.06 o 
  -3  12  15     2434.64     2723.08     90.35 o 
  -2  12  15        2.18       39.53     61.73 o 
  -1  12  15     1382.25     1618.25     79.48 o 
   0  12  15      272.84      430.27     61.98 o 
   1  12  15     1091.23      923.97     75.32 o 
   2  12  15       58.67       78.60     45.07 o 
   3  12  15       32.47       13.57     44.11 o 
   4  12  15      205.53      198.25     47.99 o 
   5  12  15        5.57       25.87     51.31 o 
  -6  13  15      354.11      206.70     68.04 o 
  -5  13  15      442.98      435.17     65.53 o 
  -4  13  15       61.92       24.23     67.94 o 
  -3  13  15       79.63      118.98     57.06 o 
  -2  13  15       39.73       -8.97     66.15 o 
  -1  13  15       19.16        7.77     60.61 o 
   0  13  15        1.43        4.65     57.59 o 
   1  13  15       32.90      173.51     66.91 o 
   2  13  15      281.40      309.53     69.88 o 
   3  13  15      240.53      281.55     49.99 o 
  -3  14  15        5.52       26.19     63.80 o 
  -2  14  15       38.23        8.71     67.94 o 
  -1  14  15      818.41     1054.46     70.78 o 
   0  14  15        2.18       66.44     56.48 o 
 -12   0  16     1499.74     1564.01     58.20 o 
 -10   0  16     3128.09     2992.48     62.41 o 
  -8   0  16    10513.03    10633.11    107.04 o 
  -6   0  16      422.17      387.21     30.97 o 
  -4   0  16     1988.31     1798.07     35.18 o 
  -2   0  16       16.59       77.44     39.56 o 
   0   0  16      280.06      287.60     50.58 o 
   2   0  16      673.95      807.47     61.51 o 
   4   0  16     3690.18     3570.90     84.67 o 
   6   0  16      909.44      950.47     69.44 o 
   8   0  16      568.97      802.13     70.24 o 
  10   0  16     1001.21     1085.10     83.69 o 
 -13   1  16        4.80       14.10     51.41 o 
 -12   1  16      699.56      692.19     38.63 o 
 -11   1  16      208.62      278.62     32.57 o 
 -10   1  16     7840.14     8004.85    129.29 o 
  -9   1  16       32.12       27.13     29.58 o 
  -8   1  16      257.91      252.56     28.88 o 
  -7   1  16     1291.47     1239.71     64.24 o 
  -6   1  16     1253.16     1198.98     33.18 o 
  -5   1  16     1394.41     1482.86     50.28 o 
  -4   1  16       76.63       53.38     21.85 o 
  -3   1  16      415.92      410.41     22.86 o 
  -2   1  16     8400.06     7641.64    116.77 o 
  -1   1  16      854.05      947.65     54.88 o 
   0   1  16      716.11      748.73     50.31 o 
   1   1  16     1639.62     1448.89    119.39 o 
   2   1  16     1988.09     1963.08     89.21 o 
   3   1  16      728.21      779.71    186.94 o 
   4   1  16        9.30       -6.43     40.55 o 
   5   1  16      294.30      282.72     41.59 o 
   6   1  16     1472.31     1344.02     51.71 o 
   7   1  16      179.27      206.43     40.03 o 
   8   1  16      101.17       63.54     42.23 o 
   9   1  16       46.50       54.85     41.47 o 
  10   1  16      193.59      234.71     53.05 o 
  11   1  16       77.66      125.07     68.44 o 
 -13   2  16      162.79      186.43     42.45 o 
 -12   2  16      253.78      354.72     47.43 o 
 -11   2  16      142.85      153.96     32.53 o 
 -10   2  16      844.45      934.08     35.45 o 
  -9   2  16     1523.76     1550.02     87.87 o 
  -8   2  16     1470.63     1427.32     49.42 o 
  -7   2  16      130.74      139.34     30.54 o 
  -6   2  16        2.59       14.15     21.92 o 
  -5   2  16     1103.31     1055.16     34.06 o 
  -4   2  16     2514.84     2472.75     36.95 o 
  -3   2  16      242.04      262.15     21.26 o 
  -2   2  16       19.44       39.28     21.83 o 
  -1   2  16     4594.85     4566.65     96.34 o 
   0   2  16        5.92       17.31     32.27 o 
   1   2  16     1043.71     1060.18     41.62 o 
   2   2  16      107.99       97.12     39.29 o 
   3   2  16      313.98      381.82     60.40 o 
   4   2  16     2476.36     2494.59    192.87 o 
   5   2  16     1596.54     1580.98     87.51 o 
   6   2  16      178.31      215.23     44.54 o 
   7   2  16      441.93      562.79     86.25 o 
   8   2  16      314.69      328.70     57.10 o 
   9   2  16     1438.45     1543.08     57.05 o 
  10   2  16       37.64       46.05     56.82 o 
  11   2  16      195.76      196.81     53.76 o 
 -13   3  16      611.88      649.53     41.08 o 
 -12   3  16      149.69      132.18     39.25 o 
 -11   3  16     1209.90     1145.33     37.40 o 
 -10   3  16      749.47      760.54     44.31 o 
  -9   3  16      646.57      671.41     35.32 o 
  -8   3  16      702.92      532.85     39.14 o 
  -7   3  16      961.46     1053.86     48.40 o 
  -6   3  16     3532.81     3530.84     43.34 o 
  -5   3  16      502.36      582.88     29.13 o 
  -4   3  16     4693.89     4352.82     33.93 o 
  -3   3  16     5023.21     4849.89     53.02 o 
  -2   3  16      380.22      367.53     56.57 o 
  -1   3  16     2226.46     2456.70     41.52 o 
   0   3  16     1126.23     1181.89     37.57 o 
   1   3  16      509.76      574.53     44.37 o 
   2   3  16      814.47      863.06    113.31 o 
   3   3  16      471.05      522.14     50.76 o 
   4   3  16      225.57      315.52     65.94 o 
   5   3  16     1542.37     1423.27     85.12 o 
   6   3  16     2644.18     2809.07     56.50 o 
   7   3  16      116.08      124.48     47.48 o 
   8   3  16      409.57      356.86     49.82 o 
   9   3  16      223.99      252.76     51.29 o 
  10   3  16        4.26        0.63     42.33 o 
 -13   4  16      150.57      186.04     45.13 o 
 -12   4  16      262.78      309.30     37.42 o 
 -11   4  16       98.80      144.10     46.90 o 
 -10   4  16        4.49       19.59     31.83 o 
  -9   4  16     1180.00     1208.80     42.94 o 
  -8   4  16      153.30      169.66     30.73 o 
  -7   4  16      442.91      501.17     37.98 o 
  -6   4  16      209.96      259.37     26.88 o 
  -5   4  16      824.75      767.07     32.90 o 
  -4   4  16      420.85      315.70     26.34 o 
  -3   4  16      893.21      935.69     33.02 o 
  -2   4  16        9.60       33.45     30.01 o 
  -1   4  16     2675.97     2466.93     49.72 o 
   0   4  16       11.63        7.87     30.62 o 
   1   4  16      274.24      241.47     32.59 o 
   2   4  16     1184.40     1152.17     38.46 o 
   3   4  16     2818.83     2693.79     52.53 o 
   4   4  16      547.56      672.99    133.98 o 
   5   4  16     5636.91     5682.79    114.22 o 
   6   4  16      630.33      672.24     54.39 o 
   7   4  16      179.54      264.88     42.19 o 
   8   4  16      123.10      102.13     43.86 o 
   9   4  16     1199.11     1188.83     68.34 o 
  10   4  16       90.19      125.72     51.16 o 
 -12   5  16      234.99      187.80     49.74 o 
 -11   5  16     1269.54     1246.13     52.07 o 
 -10   5  16      714.87      722.85     45.60 o 
  -9   5  16     1268.63     1245.94     36.52 o 
  -8   5  16      273.23      228.06     29.84 o 
  -7   5  16      376.94      359.10     28.23 o 
  -6   5  16        2.38       21.21     24.69 o 
  -5   5  16      228.91      278.16     25.26 o 
  -4   5  16     2880.36     3136.66     37.63 o 
  -3   5  16     4176.61     4060.84     54.83 o 
  -2   5  16      328.91      315.47     35.71 o 
  -1   5  16     2220.30     2301.49    111.93 o 
   0   5  16     2450.72     2483.00     80.89 o 
   1   5  16     2474.57     2472.35     43.91 o 
   2   5  16      161.17      212.05     48.95 o 
   3   5  16      315.19      312.83     35.29 o 
   4   5  16       88.45       75.35     39.66 o 
   5   5  16     4879.26     4828.78    208.36 o 
   6   5  16       11.60       31.04     43.50 o 
   7   5  16     2057.99     2050.16     59.12 o 
   8   5  16      599.36      586.33     54.89 o 
   9   5  16       58.70       28.46     49.71 o 
  10   5  16       93.01      103.13     42.54 o 
 -12   6  16      429.61      401.80     53.88 o 
 -11   6  16        1.36       -6.40     43.91 o 
 -10   6  16       10.97        2.36     46.13 o 
  -9   6  16       52.92       81.99     43.98 o 
  -8   6  16      239.32      225.21     40.57 o 
  -7   6  16      148.91      115.98     26.11 o 
  -6   6  16     1067.40     1159.56     31.23 o 
  -5   6  16     1179.38     1262.50     63.93 o 
  -4   6  16     1872.92     1734.77     86.50 o 
  -3   6  16      883.16      833.05     47.07 o 
  -2   6  16      232.27      175.27     28.93 o 
  -1   6  16      452.40      481.34     47.22 o 
   0   6  16       27.79       33.66     30.68 o 
   1   6  16      168.52      171.48     30.89 o 
   2   6  16      390.22      453.46     33.81 o 
   3   6  16     2450.29     2505.60     91.50 o 
   4   6  16      857.28      908.94     47.26 o 
   5   6  16     4408.30     4404.74    117.67 o 
   6   6  16      634.18      638.67     84.54 o 
   7   6  16      335.88      257.98     45.39 o 
   8   6  16      133.87      161.51     43.47 o 
   9   6  16        2.13       16.28     65.89 o 
 -12   7  16       80.38       65.64     52.31 o 
 -11   7  16     3223.54     3264.42     67.10 o 
 -10   7  16      428.03      390.53     49.52 o 
  -9   7  16     2199.46     2405.17     56.04 o 
  -8   7  16       52.80       47.27     37.83 o 
  -7   7  16      972.13      966.44     62.40 o 
  -6   7  16     2106.55     2080.84     95.14 o 
  -5   7  16        0.28       -4.14     38.53 o 
  -4   7  16      284.41      279.31     65.30 o 
  -3   7  16      882.22     1063.25     51.14 o 
  -2   7  16      876.24      856.44     32.81 o 
  -1   7  16     1077.45     1121.30     73.21 o 
   0   7  16      189.24      167.56     29.34 o 
   1   7  16     1211.60     1114.24     36.41 o 
   2   7  16     1951.82     2046.04     83.19 o 
   3   7  16      178.48      201.81     34.27 o 
   4   7  16       11.35       29.82     35.13 o 
   5   7  16     1592.74     1719.87     56.28 o 
   6   7  16     1930.53     1837.18     66.91 o 
   7   7  16      473.50      440.53     39.76 o 
   8   7  16      206.61      170.81     44.67 o 
   9   7  16      605.19      649.12     48.66 o 
 -11   8  16     1026.61     1140.75     57.93 o 
 -10   8  16       25.20       63.61     42.55 o 
  -9   8  16      173.09      307.40     47.61 o 
  -7   8  16     1171.50     1382.35     97.94 o 
  -6   8  16       50.76       69.82     41.36 o 
  -5   8  16      177.41      212.86     66.28 o 
  -4   8  16     2324.94     2343.32     85.09 o 
  -3   8  16        3.86       31.89     63.86 o 
  -2   8  16        3.56       19.11     43.28 o 
  -1   8  16      108.96      156.43     41.67 o 
   0   8  16        0.13       16.12     64.39 o 
   1   8  16       12.04       22.29     76.58 o 
   2   8  16      888.20      869.44     52.87 o 
   3   8  16      273.20      195.95     32.40 o 
   4   8  16     1660.58     1663.09     73.74 o 
   5   8  16      217.92      238.17     33.95 o 
   6   8  16        0.08       31.41     34.60 o 
   7   8  16      725.76      690.15     39.06 o 
   8   8  16       28.62       40.29     47.13 o 
 -10   9  16      677.54      622.38     78.21 o 
  -9   9  16     1594.82     1694.89    228.45 o 
  -8   9  16       95.14       29.02     43.09 o 
  -7   9  16      491.61      344.08     47.30 o 
  -6   9  16      384.39      285.97     59.98 o 
  -5   9  16     1027.63      911.30     74.25 o 
  -4   9  16      269.82      364.87     70.96 o 
  -3   9  16      169.72      154.98     62.22 o 
  -2   9  16     3832.39     4157.15     93.60 o 
  -1   9  16      265.46      338.49     56.38 o 
   0   9  16       91.28      160.06     42.25 o 
   1   9  16       46.83       39.80     77.55 o 
   2   9  16      326.23      290.31     47.10 o 
   3   9  16      832.27     1008.28     50.89 o 
   4   9  16       62.27       96.41     45.06 o 
   5   9  16       40.91       15.89     48.37 o 
   6   9  16      683.85      672.62     69.89 o 
   7   9  16       39.14       71.67     50.92 o 
  -9  10  16      130.61       74.33     60.03 o 
  -8  10  16      305.02      472.53    155.76 o 
  -7  10  16     1051.02     1327.20     82.75 o 
  -6  10  16      245.52      276.26     61.47 o 
  -5  10  16       22.85       28.43     69.21 o 
  -4  10  16        5.24       17.09     63.29 o 
  -3  10  16       69.18       76.65     60.65 o 
  -2  10  16      415.11      612.57     73.63 o 
  -1  10  16      640.05      558.21     63.21 o 
   0  10  16      899.04     1011.43     85.29 o 
   1  10  16        7.80       12.86     48.11 o 
   2  10  16       13.61       24.39     41.87 o 
   3  10  16      418.85      387.01     46.20 o 
   4  10  16      423.46      475.47     58.32 o 
   5  10  16      318.05      320.83     52.60 o 
   6  10  16      779.84      629.08     51.99 o 
  -8  11  16      506.56      341.60     42.20 o 
  -7  11  16      729.89      935.31     81.41 o 
  -6  11  16      166.40      433.37     65.26 o 
  -5  11  16     1038.46     1221.41     80.89 o 
  -4  11  16     1528.36     1651.70     76.07 o 
  -3  11  16      102.91      136.69     70.93 o 
  -2  11  16     1312.50     1613.54     74.84 o 
  -1  11  16      568.19      712.40     74.32 o 
   0  11  16      404.53      447.25     69.74 o 
   1  11  16     1114.70     1018.05     65.82 o 
   2  11  16      269.99      210.89     45.18 o 
   3  11  16     1772.41     1685.45     76.12 o 
   4  11  16       84.17      169.76     44.04 o 
   5  11  16       89.74      133.36     52.32 o 
  -6  12  16      152.46      326.42     73.36 o 
  -5  12  16        9.94       74.52     60.51 o 
  -4  12  16     1132.98     1264.43     81.34 o 
  -3  12  16       92.13       57.62     58.70 o 
  -2  12  16       14.54       17.11     66.82 o 
  -1  12  16      471.74      619.78     73.67 o 
   0  12  16        6.11       23.78     58.73 o 
   1  12  16      252.71      300.39     60.06 o 
   2  12  16      511.77      658.51     52.74 o 
   3  12  16      415.53      393.85     48.46 o 
   4  12  16      121.78      133.60     46.66 o 
  -3  13  16       83.05       68.45     68.42 o 
  -2  13  16      268.11      506.57     75.34 o 
  -1  13  16     1185.78     1358.99     76.93 o 
   0  13  16     2532.74     2565.52     84.45 o 
   1  13  16      221.47      377.19     62.04 o 
 -13   0  17     1419.02     1553.18     96.29 o 
 -11   0  17      824.21      852.74     51.63 o 
  -9   0  17     4197.66     4219.22     66.76 o 
  -7   0  17      164.68      195.41     38.93 o 
  -5   0  17       44.54       48.76     29.42 o 
  -3   0  17      264.29      227.21     28.11 o 
  -1   0  17       57.64       64.37     50.57 o 
   1   0  17     2360.98     2216.51     71.58 o 
   3   0  17      198.26      207.81     58.14 o 
   5   0  17      141.11       91.43     62.39 o 
   7   0  17     1681.90     1700.74     81.62 o 
   9   0  17      221.33      252.55     75.72 o 
 -13   1  17        2.37       36.25     44.13 o 
 -12   1  17      202.41      184.78     40.05 o 
 -11   1  17        6.75        5.21     30.46 o 
 -10   1  17      229.45      285.74     71.55 o 
  -9   1  17       34.89       32.79     29.32 o 
  -8   1  17      210.73      165.09     29.25 o 
  -7   1  17      636.32      608.63     33.37 o 
  -6   1  17      150.89      133.19     20.28 o 
  -5   1  17      244.36      241.19     22.76 o 
  -4   1  17     1567.24     1578.63     27.41 o 
  -3   1  17     4248.16     3985.67     34.57 o 
  -2   1  17      112.05      190.39     33.63 o 
  -1   1  17     2474.75     2576.80    103.21 o 
   0   1  17      933.80      892.28     82.81 o 
   1   1  17      205.98      151.99     36.78 o 
   2   1  17       72.31       70.56     35.98 o 
   3   1  17     1222.74     1335.77     47.26 o 
   4   1  17      240.54      277.77     50.86 o 
   5   1  17      496.08      573.10     51.44 o 
   6   1  17      199.80      249.78     78.94 o 
   7   1  17      834.66      987.61     53.60 o 
   8   1  17       29.52       23.89     47.91 o 
   9   1  17       33.04       37.98     51.98 o 
  10   1  17      176.94      168.32     45.50 o 
 -12   2  17      152.62      143.34     32.68 o 
 -11   2  17      978.66      950.33     36.77 o 
 -10   2  17      276.42      239.98     31.56 o 
  -9   2  17     4081.27     4178.02    159.66 o 
  -8   2  17      215.14      253.42     30.73 o 
  -7   2  17     1602.16     1462.52     40.77 o 
  -6   2  17      694.13      592.92     27.03 o 
  -5   2  17       16.87       18.47     21.44 o 
  -4   2  17      745.53      740.79     83.99 o 
  -3   2  17      724.43      638.18     45.97 o 
  -2   2  17     1744.95     1699.61     39.00 o 
  -1   2  17     3238.84     2999.70     56.81 o 
   0   2  17        6.98       13.47     31.17 o 
   1   2  17       23.07       39.25     39.56 o 
   2   2  17      175.96      187.89     38.91 o 
   3   2  17      111.25      137.90     42.35 o 
   4   2  17     1537.50     1619.20     52.17 o 
   5   2  17      497.97      368.94     44.31 o 
   6   2  17       10.68       20.18     43.58 o 
   7   2  17     1408.05     1495.52     55.41 o 
   8   2  17      109.04      141.40     49.88 o 
   9   2  17        5.62       -7.35     65.00 o 
  10   2  17        8.89       19.02     46.37 o 
 -12   3  17       88.74      112.85     43.28 o 
 -11   3  17        0.31       18.11     31.49 o 
 -10   3  17      544.80      505.53     52.81 o 
  -9   3  17       91.28      148.03     33.63 o 
  -8   3  17      465.38      403.57     45.86 o 
  -7   3  17      234.37      289.07     34.48 o 
  -6   3  17       23.80       35.18     27.85 o 
  -5   3  17      521.48      509.04     23.31 o 
  -4   3  17       99.44      137.08     21.42 o 
  -3   3  17     1812.10     1674.03     47.20 o 
  -2   3  17      553.62      612.03     43.97 o 
  -1   3  17      110.27      138.04     31.98 o 
   0   3  17     1182.38     1149.27     45.07 o 
   1   3  17      275.66      273.75     35.03 o 
   2   3  17      172.89      165.68     38.53 o 
   3   3  17      229.76      239.18     58.55 o 
   4   3  17      899.80      948.01     48.76 o 
   5   3  17     1393.81     1430.98     80.96 o 
   6   3  17     6709.69     6790.24    316.30 o 
   7   3  17     1415.26     1562.46    145.77 o 
   8   3  17      220.65      215.11     47.89 o 
   9   3  17      248.81      171.36     47.97 o 
 -12   4  17       86.53       52.37     39.15 o 
 -11   4  17        7.67       10.05     51.05 o 
 -10   4  17      184.73      183.42     34.10 o 
  -9   4  17     1284.34     1243.83     64.73 o 
  -8   4  17      505.55      603.32     32.61 o 
  -7   4  17      408.15      387.97     31.15 o 
  -6   4  17      274.43      225.11     28.31 o 
  -5   4  17        3.78        2.67     25.56 o 
  -4   4  17       40.07       49.85     25.60 o 
  -3   4  17      708.84      929.91     41.35 o 
  -2   4  17     4307.80     4065.25     62.09 o 
  -1   4  17     1546.22     1391.61     90.28 o 
   0   4  17     2946.24     2915.90     55.34 o 
   1   4  17      699.29      717.42     43.80 o 
   2   4  17      322.05      277.09     38.94 o 
   3   4  17        2.49        5.30     39.16 o 
   4   4  17      602.30      708.38     48.33 o 
   5   4  17     1200.57     1199.24     96.56 o 
   6   4  17      146.18      119.18     46.98 o 
   7   4  17      447.14      489.27     50.46 o 
   8   4  17      801.01      775.88     50.51 o 
   9   4  17        9.88        2.23     46.34 o 
 -12   5  17        4.94       16.19     46.05 o 
 -11   5  17       49.32       66.01     46.15 o 
 -10   5  17      243.41      278.54     34.84 o 
  -9   5  17       21.73       33.07     31.24 o 
  -8   5  17        6.64        9.94     27.11 o 
  -7   5  17      129.19       95.82     27.33 o 
  -6   5  17       96.23       92.04     26.42 o 
  -5   5  17       61.27       46.51     32.35 o 
  -4   5  17      286.70      296.11     30.62 o 
  -3   5  17       47.83       62.03     29.94 o 
  -2   5  17     3045.07     3289.66     45.03 o 
  -1   5  17        1.00       22.23     29.78 o 
   0   5  17        0.76       22.14     31.38 o 
   1   5  17      340.54      310.02     33.48 o 
   2   5  17      570.28      521.18     54.46 o 
   3   5  17     2641.32     2590.04     54.14 o 
   4   5  17      881.09      922.56     41.01 o 
   5   5  17      733.66      640.94     81.23 o 
   6   5  17     4538.24     4527.98    173.66 o 
   7   5  17      723.33      870.82    149.17 o 
   8   5  17       40.96       36.03     48.53 o 
   9   5  17       90.68       72.39     50.86 o 
 -11   6  17       16.06       12.57     65.50 o 
 -10   6  17     1204.77     1364.79     53.90 o 
  -9   6  17      841.44      687.69     43.95 o 
  -8   6  17     1106.06     1176.98     85.81 o 
  -7   6  17       46.84       53.79     37.95 o 
  -6   6  17      187.02      153.13     36.02 o 
  -5   6  17      850.59      696.53     38.69 o 
  -4   6  17      355.39      337.48     31.48 o 
  -3   6  17     2212.16     2384.69     91.88 o 
  -2   6  17     2024.53     2203.12     60.82 o 
  -1   6  17      191.42      185.61     31.16 o 
   0   6  17     2797.56     2626.16     78.38 o 
   1   6  17      647.17      642.93     34.21 o 
   2   6  17      213.06      227.33     35.16 o 
   3   6  17     1010.58      811.95     40.27 o 
   4   6  17       29.10       27.63     36.72 o 
   5   6  17      157.79      219.71     38.34 o 
   6   6  17     1609.13     1632.51    144.15 o 
   7   6  17     1215.10     1104.52     51.25 o 
   8   6  17      229.19      249.45     48.28 o 
 -11   7  17     1189.33     1110.69    145.61 o 
 -10   7  17      100.04      155.63     44.15 o 
  -9   7  17      546.25      483.41     99.09 o 
  -8   7  17      307.99      429.84     44.85 o 
  -7   7  17       36.18       37.89     38.50 o 
  -6   7  17      748.91      680.90     64.61 o 
  -4   7  17      760.87      764.89     73.83 o 
  -3   7  17     1310.67     1197.47     56.69 o 
  -2   7  17      294.14      364.92     47.29 o 
  -1   7  17      583.37      619.19     71.54 o 
   0   7  17      420.97      368.00     43.10 o 
   1   7  17      421.68      440.43     33.67 o 
   2   7  17        2.03        5.38     31.87 o 
   3   7  17      191.31      268.08     36.52 o 
   4   7  17     2290.19     2290.10     45.94 o 
   5   7  17     1732.48     1774.40     87.23 o 
   6   7  17      427.69      320.82     45.07 o 
   7   7  17      102.57      117.82     41.31 o 
   8   7  17       21.85       27.40     40.73 o 
 -10   8  17     2296.74     2579.42     61.69 o 
  -9   8  17     1061.60      915.27     63.22 o 
  -8   8  17      273.32      323.24     87.51 o 
  -7   8  17      272.78      162.56     71.90 o 
  -6   8  17      217.49      171.17     66.95 o 
  -5   8  17       16.10       -4.21     60.24 o 
  -4   8  17       84.16      109.80     69.12 o 
  -3   8  17        3.13        5.87     65.65 o 
  -2   8  17      444.37      521.71     47.87 o 
  -1   8  17     2018.10     2076.07    252.94 o 
   0   8  17       24.55       56.48     45.25 o 
   1   8  17       22.37        7.37     77.52 o 
   2   8  17      229.78      174.50     64.49 o 
   3   8  17      211.02      143.19     50.73 o 
   4   8  17      156.93      188.64     52.33 o 
   5   8  17      330.57      350.85     42.03 o 
   6   8  17       61.55       88.45     36.31 o 
   7   8  17      344.06      307.64     39.51 o 
  -9   9  17       30.86       -1.93     45.72 o 
  -8   9  17        3.00       51.48     42.33 o 
  -7   9  17       90.35       59.13     66.88 o 
  -6   9  17      557.60      686.31     76.76 o 
  -5   9  17       25.49       42.36     58.61 o 
  -4   9  17       39.47      -11.48     70.52 o 
  -3   9  17       81.95      111.15     60.57 o 
  -2   9  17       16.56       13.84     68.68 o 
  -1   9  17      230.93      195.31     49.64 o 
   0   9  17     2943.62     2576.01    125.58 o 
   1   9  17       12.45        6.74     50.67 o 
   2   9  17      120.48       72.18     46.49 o 
   3   9  17       12.22        4.37     61.02 o 
   4   9  17        9.66       28.28     50.46 o 
   5   9  17     3724.78     3645.08     74.98 o 
   6   9  17       88.70       88.78     48.81 o 
  -8  10  17       12.94       58.05     76.50 o 
  -7  10  17      177.49      281.63     64.24 o 
  -6  10  17      206.62      127.70     73.48 o 
  -5  10  17      269.12      445.47     67.30 o 
  -4  10  17     1204.90     1228.99     82.14 o 
  -3  10  17      600.64      592.80     69.01 o 
  -2  10  17      172.36      121.91     69.05 o 
  -1  10  17      243.57      360.24     72.14 o 
   0  10  17       56.82       72.15     46.86 o 
   1  10  17      153.23      153.29     59.00 o 
   2  10  17      665.32      540.59     48.67 o 
   3  10  17       11.17       -4.90     63.92 o 
   4  10  17       68.67       93.00     48.57 o 
   5  10  17       49.95      107.29     55.34 o 
  -6  11  17       18.11       99.24     72.14 o 
  -5  11  17      145.06      171.05     71.54 o 
  -4  11  17        3.22       68.23     60.23 o 
  -3  11  17       42.71      102.76     72.00 o 
  -2  11  17        8.11       13.87     64.73 o 
  -1  11  17        1.55      -11.49     58.56 o 
   0  11  17      318.46      399.59     72.14 o 
   1  11  17        0.34       19.13     67.38 o 
   2  11  17      356.97      340.76     53.56 o 
   3  11  17       82.19      108.55     49.74 o 
  -4  12  17     1072.50     1210.67     82.59 o 
  -3  12  17     1633.86     1903.00     80.32 o 
  -2  12  17      957.12     1016.92     77.00 o 
  -1  12  17       53.79      161.72     73.43 o 
   0  12  17      386.89      465.94     75.49 o 
   1  12  17      235.37      250.86     74.12 o 
 -12   0  18     1003.34      965.67     54.49 o 
 -10   0  18      150.45      151.66     42.13 o 
  -8   0  18        6.40        2.45     63.81 o 
  -6   0  18      215.52      226.50     31.23 o 
  -4   0  18     1478.41     1402.68     34.62 o 
  -2   0  18     1522.45     1703.69     50.08 o 
   0   0  18      990.36     1100.99     65.65 o 
   2   0  18      476.82      566.31     57.01 o 
   4   0  18      303.98      282.37     65.03 o 
   6   0  18      811.06      814.57     66.53 o 
   8   0  18     1689.78     1951.16     89.69 o 
 -12   1  18      338.18      350.19     34.43 o 
 -11   1  18       66.61       77.01     30.93 o 
 -10   1  18     4253.18     4374.54     89.40 o 
  -9   1  18        4.55       20.54     30.08 o 
  -8   1  18      137.76      138.80     29.98 o 
  -7   1  18      720.55      704.86     35.18 o 
  -6   1  18      815.68      711.93     24.13 o 
  -5   1  18       67.74       53.47     20.42 o 
  -4   1  18       46.75       63.83     27.04 o 
  -3   1  18      210.76      218.87     37.89 o 
  -2   1  18      118.76      118.14     28.15 o 
  -1   1  18     1241.89     1376.52     50.37 o 
   0   1  18      333.71      300.91     39.53 o 
   1   1  18      304.18      262.15     41.40 o 
   2   1  18       14.33       34.72     41.33 o 
   3   1  18       89.84       97.72     40.04 o 
   4   1  18      239.23      224.37     43.02 o 
   5   1  18      143.25      174.59     44.40 o 
   6   1  18       10.06       37.34     44.77 o 
   7   1  18      162.33      182.31     46.42 o 
   8   1  18       25.69       38.92     48.17 o 
 -11   2  18       27.92       53.72     35.07 o 
 -10   2  18        0.09       47.35     32.16 o 
  -9   2  18     1595.75     1573.52    165.06 o 
  -8   2  18        7.06       23.87     30.44 o 
  -7   2  18       17.46       42.74     38.55 o 
  -6   2  18      103.13      124.13     27.60 o 
  -5   2  18      226.98      240.69     23.41 o 
  -4   2  18     5593.06     5130.28     84.15 o 
  -3   2  18       23.42       48.10     27.79 o 
  -2   2  18     1153.73     1246.70     40.14 o 
  -1   2  18       56.95      128.78     34.15 o 
   0   2  18      177.19      243.56     56.39 o 
   1   2  18      640.96      611.26     41.46 o 
   2   2  18       52.43       67.95     41.78 o 
   3   2  18       65.19       50.18     41.22 o 
   4   2  18     1652.22     1696.53     66.99 o 
   5   2  18      243.77      290.82     48.00 o 
   6   2  18     1052.77      982.64     52.86 o 
   7   2  18     1831.95     1948.24     61.22 o 
   8   2  18      114.28      161.49     55.73 o 
 -11   3  18      480.61      475.64     46.92 o 
 -10   3  18      950.28      957.23     35.54 o 
  -9   3  18      383.34      506.15     37.58 o 
  -8   3  18      880.91      903.33     58.98 o 
  -7   3  18       36.82       37.29     31.02 o 
  -6   3  18       35.27       48.43     29.35 o 
  -5   3  18       10.47       32.61     36.86 o 
  -4   3  18      173.86      166.74     36.47 o 
  -3   3  18     1588.70     1339.88     45.70 o 
  -2   3  18       15.67       67.97     31.48 o 
  -1   3  18     1233.84     1262.33     37.89 o 
   0   3  18      578.01      587.43     37.74 o 
   1   3  18        8.66       -5.25     32.69 o 
   2   3  18       40.54       -2.95     40.34 o 
   3   3  18      292.26      259.76     43.20 o 
   4   3  18      104.59      101.35     41.46 o 
   5   3  18      343.46      402.38     46.59 o 
   6   3  18      404.46      427.71     62.93 o 
   7   3  18       70.85       86.87     47.70 o 
   8   3  18       50.13       64.55     50.08 o 
 -11   4  18      884.95     1017.30     37.80 o 
 -10   4  18      180.86      157.04     31.82 o 
  -9   4  18      200.73      170.55     33.63 o 
  -8   4  18      599.23      587.79     33.64 o 
  -7   4  18      124.39      155.87     29.68 o 
  -6   4  18      389.15      438.74     52.35 o 
  -5   4  18      421.17      421.90     33.36 o 
  -4   4  18      186.93      216.40     27.02 o 
  -3   4  18     2367.00     2341.43     44.55 o 
  -2   4  18      423.68      385.16     40.70 o 
  -1   4  18      181.76      242.63     36.20 o 
   0   4  18        0.14       20.65     33.34 o 
   1   4  18      517.92      488.86     37.70 o 
   2   4  18      117.70       84.86     36.48 o 
   3   4  18     1403.97     1235.78     43.91 o 
   4   4  18     3557.50     3933.02     66.25 o 
   5   4  18     2897.69     2921.73    196.99 o 
   6   4  18     1358.72     1436.73     53.43 o 
   7   4  18     2007.84     2152.89     74.17 o 
 -10   5  18       51.42       42.07     41.77 o 
  -9   5  18     1328.99     1409.42    114.01 o 
  -8   5  18      346.33      362.36     32.12 o 
  -7   5  18     1075.00     1085.90     34.94 o 
  -6   5  18       28.23       25.10     34.84 o 
  -5   5  18      192.74      156.91     36.18 o 
  -4   5  18     1041.87     1047.23     71.21 o 
  -3   5  18      826.17      823.02     36.29 o 
  -2   5  18       10.17      103.37     33.70 o 
  -1   5  18     1373.39     1257.60     47.11 o 
   0   5  18     2625.74     2507.79     53.65 o 
   1   5  18      502.34      481.53     36.76 o 
   2   5  18      104.62       77.35     37.71 o 
   3   5  18      254.15      224.82     38.14 o 
   4   5  18       69.02       44.74     36.27 o 
   5   5  18      311.73      302.81     45.67 o 
   6   5  18      295.99      312.00     48.65 o 
   7   5  18      314.37      316.29     49.00 o 
 -10   6  18      107.96       77.84     43.98 o 
  -9   6  18      104.66       59.05     44.88 o 
  -8   6  18      222.23      251.01     42.61 o 
  -6   6  18       88.01       29.71     68.90 o 
  -5   6  18     2443.51     2522.31     92.16 o 
  -4   6  18      419.90      385.47     51.34 o 
  -3   6  18     4202.10     3849.15     49.39 o 
  -2   6  18        3.09       46.00     31.38 o 
  -1   6  18      702.33      721.38     36.41 o 
   0   6  18       32.59       82.51     32.66 o 
   1   6  18      488.87      429.05     35.91 o 
   2   6  18       20.13       48.84     33.60 o 
   3   6  18      767.68      724.45     59.61 o 
   4   6  18      180.38      189.66     34.31 o 
   5   6  18     1249.53     1357.48     66.66 o 
   6   6  18      104.45       56.38     36.39 o 
   7   6  18       25.18       11.02     45.34 o 
  -9   7  18      699.70      873.87     55.49 o 
  -8   7  18      283.22      240.55     66.58 o 
  -7   7  18      114.43      197.91     74.60 o 
  -6   7  18      324.43      179.30     63.86 o 
  -5   7  18       21.61       -1.88     66.72 o 
  -4   7  18      491.78      368.88     73.85 o 
  -3   7  18      115.59      210.18     48.08 o 
  -2   7  18      137.60      139.73     59.40 o 
  -1   7  18      899.92     1035.84     55.69 o 
   0   7  18       25.99       64.70     52.17 o 
   1   7  18      271.52      329.61     50.93 o 
   2   7  18      413.53      362.41     43.80 o 
   3   7  18        9.65       10.98     34.15 o 
   4   7  18      174.20      157.45     36.98 o 
   5   7  18       14.58       28.93     35.24 o 
   6   7  18      221.87      165.50     38.92 o 
  -8   8  18        4.49        0.30     73.41 o 
  -7   8  18       21.15       38.75     64.58 o 
  -5   8  18      294.50      307.47     63.13 o 
  -4   8  18     2548.55     2574.11     94.74 o 
  -3   8  18     1738.03     1938.00     79.44 o 
  -2   8  18      345.75      237.36     53.24 o 
  -1   8  18     1624.00     1730.77    119.50 o 
   0   8  18      381.81      381.54     64.19 o 
   1   8  18      578.27      413.25     52.06 o 
   2   8  18        5.18       10.52     53.89 o 
   3   8  18       79.85      136.40     54.67 o 
   4   8  18      626.55      635.57     53.96 o 
   5   8  18       48.68      104.84     51.04 o 
  -7   9  18      287.76      355.74     67.70 o 
  -6   9  18        9.36       -7.20     74.86 o 
  -5   9  18       54.97       66.38     60.88 o 
  -4   9  18       42.59       39.64     74.68 o 
  -3   9  18       10.84       20.78     60.73 o 
  -2   9  18      149.87      273.19     73.27 o 
  -1   9  18      191.86      173.77     55.74 o 
   0   9  18       11.29       35.06     45.29 o 
   1   9  18      205.39      218.68     49.80 o 
   2   9  18      401.12      429.59     92.50 o 
   3   9  18       17.85       48.08     52.24 o 
   4   9  18      132.41       66.02     55.53 o 
  -6  10  18      119.25       69.95     75.39 o 
  -5  10  18       18.19       54.74     60.70 o 
  -4  10  18      539.68      621.68     78.70 o 
  -3  10  18      267.95      338.30     74.41 o 
  -2  10  18      298.08      297.09     63.13 o 
  -1  10  18     1055.83     1115.85    115.59 o 
   0  10  18      198.79      130.88     55.47 o 
   1  10  18      195.68      125.55     54.59 o 
   2  10  18      404.55      440.79     69.07 o 
   3  10  18      179.59      157.40     49.66 o 
  -3  11  18      507.77      470.33     78.43 o 
  -2  11  18       87.54      213.08     74.97 o 
  -1  11  18      195.07      233.05     71.61 o 
   0  11  18        7.84       21.57     66.01 o 
  -9   0  19     4510.15     4509.39     71.68 o 
  -7   0  19       56.81       55.18     40.96 o 
  -5   0  19      774.92      775.57     34.07 o 
  -3   0  19      435.28      526.48     45.39 o 
  -1   0  19     3063.86     2804.91     59.22 o 
   1   0  19      142.61      192.76     59.36 o 
   3   0  19      869.85      861.28     72.99 o 
   5   0  19     2954.23     3283.97     96.66 o 
   7   0  19      415.18      386.11     66.50 o 
 -10   1  19       15.28       26.21     34.30 o 
  -9   1  19      856.81      846.03     35.64 o 
  -8   1  19      207.71      189.50     30.52 o 
  -7   1  19      500.34      424.45     29.75 o 
  -6   1  19      105.89      139.88     22.61 o 
  -5   1  19        6.31       20.24     26.69 o 
  -4   1  19        1.73       15.47     28.44 o 
  -3   1  19     4023.92     3888.50     43.98 o 
  -2   1  19      133.58      101.25     27.71 o 
  -1   1  19     1181.83     1317.89     40.84 o 
   0   1  19        2.03       28.22     40.93 o 
   1   1  19        8.90       -0.46     39.16 o 
   2   1  19      672.25      654.17     46.88 o 
   3   1  19      763.03      871.38     75.47 o 
   4   1  19       85.82      109.34     42.14 o 
   5   1  19     1194.34     1181.80     52.90 o 
   6   1  19     1136.80     1193.72    220.24 o 
   7   1  19      669.57      621.60     53.24 o 
 -10   2  19        5.49       54.08     31.57 o 
  -9   2  19     1662.17     1694.34    118.83 o 
  -8   2  19       37.65       45.74     31.19 o 
  -7   2  19      256.96      257.95     28.59 o 
  -6   2  19     2803.95     2443.92     55.80 o 
  -5   2  19       23.62       16.70     26.94 o 
  -4   2  19      399.48      365.35     30.13 o 
  -3   2  19        0.55       27.42     29.06 o 
  -2   2  19       80.32       96.62     35.66 o 
  -1   2  19     2367.08     2093.93     44.46 o 
   0   2  19        2.39        8.01     42.75 o 
   1   2  19      354.51      396.32     39.16 o 
   2   2  19      251.60      197.02     39.07 o 
   3   2  19      117.68      125.66     44.52 o 
   4   2  19     1699.95     1808.64    138.58 o 
   5   2  19     1184.55     1277.99    136.76 o 
   6   2  19       70.76      106.74     44.06 o 
   7   2  19      410.54      416.73     53.56 o 
 -10   3  19      830.84      912.49     37.31 o 
  -9   3  19      224.71      268.41     31.96 o 
  -8   3  19      403.47      362.45     51.81 o 
  -7   3  19      305.33      290.72     31.54 o 
  -6   3  19       52.38       59.51     42.19 o 
  -5   3  19      492.86      462.16     35.24 o 
  -4   3  19        3.86        8.13     33.16 o 
  -3   3  19     2045.07     1906.76     44.04 o 
  -2   3  19     2770.66     2629.24     62.46 o 
  -1   3  19     2827.53     2691.92    151.42 o 
   0   3  19      300.87      309.06     49.19 o 
   1   3  19     1567.07     1616.44     48.86 o 
   2   3  19      118.81       85.29     37.02 o 
   3   3  19      465.53      419.25     54.63 o 
   4   3  19     1050.29     1055.66     55.42 o 
   5   3  19     1654.13     1833.84     60.00 o 
   6   3  19     3830.09     3732.94    178.36 o 
   7   3  19      121.83       85.13     49.32 o 
 -10   4  19      399.06      357.07     48.70 o 
  -9   4  19      523.63      602.72     36.62 o 
  -8   4  19      565.08      595.42     34.49 o 
  -7   4  19        0.96        8.90     40.80 o 
  -6   4  19      763.22      785.83    130.93 o 
  -5   4  19       36.99       -2.91     38.28 o 
  -4   4  19      643.54      569.14     48.94 o 
  -3   4  19     1577.52     1638.96     51.39 o 
  -2   4  19      166.45      258.84     43.79 o 
  -1   4  19     1257.41     1459.18     62.53 o 
   0   4  19     1814.15     1852.57     62.14 o 
   1   4  19      450.53      484.88     43.33 o 
   2   4  19      301.32      292.07     38.70 o 
   3   4  19        2.76       18.06     51.05 o 
   4   4  19     2348.25     2239.27     57.09 o 
   5   4  19       10.92       40.37     45.31 o 
   6   4  19      165.05      159.11     46.45 o 
  -9   5  19        7.46       31.38     40.82 o 
  -8   5  19        7.40        4.99     65.99 o 
  -7   5  19      309.26      256.46     74.53 o 
  -6   5  19      950.34      892.64     58.80 o 
  -5   5  19      441.23      482.66     41.15 o 
  -4   5  19      301.07      271.80     36.14 o 
  -3   5  19        4.96       29.22     33.45 o 
  -2   5  19     7950.98     7440.52     93.59 o 
  -1   5  19      148.59      232.87     49.26 o 
   0   5  19      451.27      433.08     54.28 o 
   1   5  19       23.48       49.44     44.58 o 
   2   5  19      191.93      230.44     37.29 o 
   3   5  19     3177.94     2860.90    118.34 o 
   4   5  19      817.06      787.96     41.20 o 
   5   5  19      870.68      896.12     45.43 o 
   6   5  19     1460.52     1567.20     83.04 o 
  -9   6  19      483.05      457.77     67.22 o 
  -8   6  19      671.77      992.04     84.10 o 
  -7   6  19      107.06       16.52     62.09 o 
  -6   6  19       49.02        6.50     68.58 o 
  -5   6  19        0.14       21.82     71.64 o 
  -4   6  19      299.54      309.33     58.25 o 
  -3   6  19     3640.40     3453.24    128.05 o 
  -2   6  19      644.84      737.80     50.16 o 
  -1   6  19      667.34      607.66     38.07 o 
   0   6  19      418.31      478.44     43.08 o 
   1   6  19      412.87      443.88     59.23 o 
   2   6  19      379.86      300.24     53.91 o 
   3   6  19      111.42       96.43     35.15 o 
   4   6  19      506.74      497.39     42.07 o 
   5   6  19       35.27       50.61     38.04 o 
  -8   7  19       40.04       28.57     66.49 o 
  -7   7  19     1704.15     1965.52     92.18 o 
  -6   7  19      666.52      832.29     75.62 o 
  -5   7  19       66.38       89.59     73.09 o 
  -4   7  19     1791.88     1761.54     85.13 o 
  -3   7  19     2007.15     2048.19    123.31 o 
  -2   7  19     2995.58     3084.70    213.98 o 
  -1   7  19      662.98      625.69     97.21 o 
   0   7  19      276.33      194.38     49.93 o 
   1   7  19     1452.31     1432.05    157.79 o 
   2   7  19      100.42      146.14     53.42 o 
   3   7  19      495.28      481.23     58.50 o 
   4   7  19      689.39      809.78     41.91 o 
  -7   8  19       76.61       69.05     62.10 o 
  -6   8  19     1166.33     1261.07     87.41 o 
  -5   8  19        4.85        6.60     62.67 o 
  -4   8  19       68.87      115.13     75.59 o 
  -3   8  19      411.03      404.03     76.87 o 
  -2   8  19       54.57       52.49     47.17 o 
  -1   8  19     3018.96     3017.96    149.63 o 
   0   8  19      601.70      440.27     71.79 o 
   1   8  19        0.02        3.97     54.18 o 
   2   8  19      620.35      626.24     55.80 o 
   3   8  19      363.69      260.79     51.15 o 
  -5   9  19       45.74       88.41     62.30 o 
  -4   9  19     1934.30     2057.92     94.50 o 
  -3   9  19     1300.69     1566.29     89.01 o 
  -2   9  19       93.54      118.54     65.22 o 
  -1   9  19      174.23      111.52     51.04 o 
   0   9  19      946.74      948.28    178.59 o 
   1   9  19      114.81      160.64     63.88 o 
   2   9  19      333.37      283.51     50.77 o 
  -8   0  20      442.22      428.03     44.48 o 
  -6   0  20       40.93       14.23     38.52 o 
  -4   0  20     2099.99     2053.74     52.74 o 
  -2   0  20     2138.62     2005.33     56.99 o 
   0   0  20     1634.99     1864.18     78.75 o 
   2   0  20      282.23      230.65     66.96 o 
   4   0  20      210.69      351.77     72.74 o 
   6   0  20      145.48      105.90     74.88 o 
  -9   1  20      102.18      101.79     31.42 o 
  -8   1  20      326.60      371.77     31.21 o 
  -7   1  20       98.89      123.88     35.28 o 
  -6   1  20       57.02       62.96     29.40 o 
  -5   1  20        2.22        4.37     34.92 o 
  -4   1  20      691.81      777.03     36.07 o 
  -3   1  20      429.20      474.83     31.79 o 
  -2   1  20     1736.69     1788.26     37.26 o 
  -1   1  20      272.22      336.68     47.95 o 
   0   1  20       50.82       77.61     37.55 o 
   1   1  20      161.52      149.51     44.71 o 
   2   1  20     1254.21     1298.52     50.31 o 
   3   1  20      120.99      111.60     44.96 o 
   4   1  20      238.40      139.32     43.26 o 
   5   1  20      397.30      298.90     50.39 o 
   6   1  20     2723.13     2925.72     67.97 o 
  -9   2  20        1.23       29.84     30.53 o 
  -8   2  20       69.21       67.91     30.11 o 
  -7   2  20      215.20      137.22     36.54 o 
  -6   2  20      790.47      750.01     46.80 o 
  -5   2  20      485.83      444.09     36.80 o 
  -4   2  20     1159.75     1127.93     34.67 o 
  -3   2  20       11.08       37.98     34.02 o 
  -2   2  20     1228.44     1101.49     35.16 o 
  -1   2  20       41.04       82.09     34.87 o 
   0   2  20      682.21      657.04     64.64 o 
   1   2  20        9.81       33.69     40.43 o 
   2   2  20      712.72      678.83     49.57 o 
   3   2  20      846.61      825.35     54.53 o 
   4   2  20      113.88       78.64     49.56 o 
   5   2  20       43.80       59.52     47.70 o 
  -8   3  20      282.94      276.75     40.90 o 
  -7   3  20      196.48      178.50     41.78 o 
  -6   3  20       32.50       49.30     43.87 o 
  -5   3  20      183.94      127.15     34.54 o 
  -4   3  20        9.88       16.62     34.46 o 
  -3   3  20        2.25       16.15     29.99 o 
  -2   3  20      140.04      165.38     37.95 o 
  -1   3  20       43.39       94.60     36.68 o 
   0   3  20      579.08      522.73     42.68 o 
   1   3  20     1344.18     1390.21     56.53 o 
   2   3  20        5.63        5.91     43.89 o 
   3   3  20      248.14      221.05     49.70 o 
   4   3  20      667.71      633.25     61.24 o 
   5   3  20     1362.05     1486.61     58.10 o 
  -8   4  20      197.38      179.11     39.59 o 
  -7   4  20       46.11       53.71     42.64 o 
  -6   4  20      652.40      620.68     44.94 o 
  -5   4  20      455.71      458.92     35.14 o 
  -4   4  20     1322.20     1430.63     45.13 o 
  -3   4  20       34.65       63.15     29.47 o 
  -2   4  20      308.34      307.49     36.89 o 
  -1   4  20     1736.02     1647.32     44.88 o 
   0   4  20      382.84      396.10     47.48 o 
   1   4  20      291.13      277.46     39.65 o 
   2   4  20      916.26      962.55     42.77 o 
   3   4  20      621.58      613.11     44.44 o 
   4   4  20      960.50     1040.24     59.34 o 
   5   4  20      269.97      225.33     48.67 o 
  -7   5  20      934.91      869.32     82.54 o 
  -6   5  20      390.41      257.49     64.04 o 
  -5   5  20      268.01      238.44     74.10 o 
  -4   5  20       39.08       54.69     34.52 o 
  -3   5  20      260.64      219.59     35.19 o 
  -2   5  20      515.75      580.72     40.52 o 
  -1   5  20      253.27      292.69     37.15 o 
   0   5  20        3.55       17.57     41.84 o 
   1   5  20      119.00      160.28     35.87 o 
   2   5  20       11.14       26.78     36.73 o 
   3   5  20       11.71        5.31     38.68 o 
   4   5  20      550.50      529.39     42.78 o 
  -7   6  20      269.10      339.73     71.65 o 
  -6   6  20      118.72      163.90     75.35 o 
  -5   6  20     3543.69     3625.70    100.33 o 
  -4   6  20       50.45       45.10     54.02 o 
  -3   6  20      341.29      410.55     78.91 o 
  -2   6  20       49.35       75.05     55.22 o 
  -1   6  20      366.80      449.65     57.07 o 
   0   6  20      145.59      119.60     46.71 o 
   1   6  20      754.84      760.68     52.80 o 
   2   6  20       32.89       29.72     36.34 o 
   3   6  20      135.08      155.31     40.53 o 
  -5   7  20      364.89      395.18     80.33 o 
  -4   7  20        9.89       54.84     64.97 o 
  -3   7  20      173.37      152.97     54.87 o 
  -2   7  20       26.56       47.09     55.30 o 
  -1   7  20      126.09      158.34     49.27 o 
   0   7  20      716.89      648.66     92.56 o 
   1   7  20      313.45      351.87     53.30 o 
   2   7  20      261.97      313.95    117.38 o 
  -3   8  20     1416.48     1591.01     90.24 o 
  -2   8  20       51.43       42.68     50.59 o 
  -1   8  20      283.82      398.15     80.71 o 
   0   8  20       12.67       11.94     75.68 o 
  -7   0  21      476.74      520.96     69.50 o 
  -5   0  21     3968.85     3686.00     65.55 o 
  -3   0  21    12898.75    12641.22    409.49 o 
  -1   0  21      637.26      489.27     49.29 o 
   1   0  21       59.51       52.48     63.35 o 
   3   0  21     3272.39     3349.73     93.72 o 
  -7   1  21      237.79      233.40     44.73 o 
  -6   1  21        3.92       -6.48     57.83 o 
  -5   1  21       23.77       29.85     34.50 o 
  -4   1  21       34.13       39.80     30.83 o 
  -3   1  21     1011.59     1070.46     46.27 o 
  -2   1  21       64.86       97.34     32.22 o 
  -1   1  21      314.07      399.35     34.53 o 
   0   1  21       38.44       59.34     38.77 o 
   1   1  21      256.74      242.33     40.10 o 
   2   1  21       83.15      104.73     49.10 o 
   3   1  21     1306.42     1349.71     65.58 o 
  -7   2  21       59.44       69.96     37.43 o 
  -6   2  21      246.05      239.73     38.42 o 
  -5   2  21      249.46      212.21     37.49 o 
  -4   2  21      244.43      263.89     32.25 o 
  -3   2  21      837.59      923.46     83.24 o 
  -2   2  21       42.25       49.47     30.39 o 
  -1   2  21      137.91      120.36     38.35 o 
   0   2  21      307.28      255.62     40.73 o 
   1   2  21      323.37      234.01     38.42 o 
   2   2  21      305.86      282.38     41.87 o 
   3   2  21      964.96     1028.53     55.15 o 
  -6   3  21       40.09       67.61     45.06 o 
  -5   3  21      906.70      781.18     41.33 o 
  -4   3  21       68.64       40.29     36.14 o 
  -3   3  21      920.31      868.93     34.86 o 
  -2   3  21      873.09      918.43     42.81 o 
  -1   3  21      147.52      149.35     37.32 o 
   0   3  21       14.32       -1.27     44.96 o 
   1   3  21     2648.20     2462.61     73.60 o 
   2   3  21       50.34       91.61     41.87 o
[truncated: 1,552 more chars]
